# Supplementary material for: On the onset and dispersal of a major MDR TB clone among HIV-negative patients, Tunisia
Source: Antimicrob Resist Infect Control. 2024 Feb 14;13:18. doi: 10.1186/s13756-023-01360-7 (PMC10865554; doi:10.1186/s13756-023-01360-7)
Supplement: Supplementary file 1 — Additional file 1: New WGS strains collection. [file 13756_2023_1360_MOESM1_ESM.xlsx]

## Sheet: Feuil1
Table 1: New WGS Strains Collection
Strains	Year of isolation	origin	DR_CLASS
TUN188306	2006	Bizerte	MDR
TUN169801	2001	Bizerte	MDR
TUN203102	2002	Bizerte	MDR
TUN191802	2002	Bizerte	MDR
TUN78408	2008	Bizerte	MDR
TUN21403	2003	Bizerte	MDR
TUN1410	2010	Bizerte	MDR
TUN46603	2003	Bizerte	MDR
TUN54711	2011	Bizerte	MDR
TUN115902	2002	Bizerte	MDR
TUN58604	2004	Bizerte	MDR
TUN54507	2007	Bizerte	MDR
TUN122310	2010	Bizerte	MDR
TUN78708	2008	Bizerte	MDR
TUN219005	2005	Bizerte	MDR
TUN172801	2001	Bizerte	MDR
TUN48402	2002	Bizerte	MDR
TUN122210	2010	Bizerte	MDR
TUN285410	2010	Bizerte	MDR
TUN218705	2005	Bizerte	MDR
TUN46507	2007	Bizerte	MDR
TUN240405	2005	Bizerte	MDR
TUN101107	2007	Bizerte	MDR
TUN46307	2007	Bizerte	MDR
TUN72808	2008	Bizerte	MDR
TUN198707	2007	Bizerte	MDR
TUN139807	2007	Bizerte	MDR
TUN277609	2009	Bizerte	MDR
TUN21807	2007	Bizerte	MDR
TUN8706	2006	Bizerte	MDR
TUN62905	2005	Bizerte	MDR
TUN118602	2002	Bizerte	MDR
TUN122102	2002	Bizerte	MDR
