# Supplementary material for: On the onset and dispersal of a major MDR TB clone among HIV-negative patients, Tunisia
Source: Antimicrob Resist Infect Control. 2024 Feb 14;13:18. doi: 10.1186/s13756-023-01360-7 (PMC10865554; doi:10.1186/s13756-023-01360-7)
Supplement: Supplementary file 2 — Additional file 2: Publicaly WGS collection. [file 13756_2023_1360_MOESM2_ESM.xlsx]

## Sheet: Feuil1
Table 2: Publicly WGS Strains Collection
Strains	Year of isolation	origin	DR_CLASS
TUN3014587	2016	Bizerte	MDR
TUN3014611	2013	Bizerte	MDR
TUN3014622	2012	Kairouan	MDR
TUN3014615	2015	Nabeul	MDR
TUN3014595	2016	Bizerte	MDR
TUN3014620	2012	Sousse	MDR
TUN3014607	2015	Kasserine	XDR
TUN3014584	2014	Sousse	MDR
TUN3014621	2012	Tunis	MDR
TUN3014588	2016	Bizerte	MDR
TUN3014582	2014	Bizerte	MDR
TUN3014609	2015	Beja	MDR
TUN3014604	2015	Bizerte	MDR
TUN3014617	2012	Beja	MDR
TUN3014613	2015	Bizerte	XDR
TUN3014608	2015	Bizerte	MDR
TUN3014586	2014	Bizerte	MDR
TUN3014605	2014	Bizerte	MDR
TUN3014612	2013	Bizerte	MDR
TUN3014614	2013	Ben Arous	MDR
TUN3014623	2012	Bizerte	MDR
TUN3014594	2012	Bizerte	XDR
TUN3014619	2012	Bizerte	MDR
TUN3014581	2016	Bizerte	MDR
TUN3014625	2012	Tunis	MDR
TUN3014583	2016	Bizerte	MDR
TUN3014599	2016	Bizerte	XDR
TUN241210	2010	Bizerte	MDR
TUN22802	2002	Bizerte	MDR
TUN184308	2008	Bizerte	MDR
TUN192301	2001	Bizerte	MDR
TUN118302	2002	Bizerte	MDR
TUN207803	2003	Bizerte	MDR
TUN3013479	2015	Bizerte	MDR
TUN3013480	2013	Ben Arous	MDR
