# Supplementary material for: On the onset and dispersal of a major MDR TB clone among HIV-negative patients, Tunisia
Source: Antimicrob Resist Infect Control. 2024 Feb 14;13:18. doi: 10.1186/s13756-023-01360-7 (PMC10865554; doi:10.1186/s13756-023-01360-7)
Supplement: Supplementary file 3 — Additional file 3: 3257 of the 4018 genes of H37Rv (NC_000962.3) were used for cgMLST. [file 13756_2023_1360_MOESM3_ESM.xlsx]

## Sheet: Feuil1
Table 3: 3257 of the 4018 genes of H37Rv (NC_000962.3) were used for cgMLST
Target	location	gene	product	note
Rv0014c	15590..17470	pknB	Transmembrane serine/threonine-protein kinase B PknB (protein kinase B) (STPK B)	Rv0014c, (MTCY10H4.14c), len: 626 aa. PknB,transmembrane serine/threonine-protein kinase (see citations below). Contains PS00107 Protein kinases ATP-binding region signature, and PS00108 Serine/Threonine protein kinases active-site signature. Contains Hank's kinase subdomain. Belongs to the Ser/Thr family of protein kinases. Experimental studies show evidence of auto-phosphorylation on serine/thr…
Rv0015c	17467..18762	pknA	Transmembrane serine/threonine-protein kinase A PknA (protein kinase A) (STPK A)	Rv0015c, (MTCY10H4.15c), len: 431 aa. PknA,transmembrane serine/threonine-protein kinase,magnesium/manganese dependent (see citations below). Contains PS00108 Serine/Threonine protein kinases active-site signature. Contains Hank's kinase subdomain. Belongs to the Ser/Thr family of protein kinases. It has been shown that sodium orthovanadate inhibits the activity of the enzyme in vitro.
Rv0016c	18759..20234	pbpA	Probable penicillin-binding protein PbpA	Rv0016c, (MTCY10H4.16c), len: 491 aa. Probable pbpA,penicillin-binding protein, similar to many.
Rv0017c	20231..21640	rodA	Probable cell division protein RodA	Rv0017c, (MTCY10H4.17c), len: 469 aa. Probable rodA (alternate gene name: ftsW), cell division protein,integral membrane protein. Belongs to the FTSW/RODA/SPOVE family.
Rv0018c	21637..23181	pstP	Phosphoserine/threonine phosphatase PstP	Rv0018c, (MTCY10H4.18c), len: 514 aa. PstP,phosphoserine/threonine phosphatase. Experimental studies have shown that PstP specifically dephosporylates model phospho-Ser/Thr substrates and it is likely that PknB (Rv0014c) and PstP may act as a functional pair in vivo to control mycobacterial cell growth (See Boitel et al.,2003).
Rv0019c	23270..23737	fhaB	Conserved protein with FHA domain, FhaB	Rv0019c, (MTCY10H4.19c), len: 155 aa. FhaB,conserved protein with forkhead-associated domain (IPR000253), probably involved in signal transduction.
Rv0021c	25913..26881		hypothetical protein	Rv0021c, (MTCY10H4.21c), len: 322 aa. Conserved hypothetical protein, similar to various proteins.
Rv0022c	27023..27442	whiB5	Probable transcriptional regulatory protein WhiB-like WhiB5	Rv0022c, (MTCY10H4.22c), len: 139 aa. Probable whiB5 (alternate gene name: whmG), WhiB-like regulatory protein (see citations below), similar to WhiB paralogue of Streptomyces coelicolor, wblE gene product (85 aa).
Rv0023	27595..28365		Possible transcriptional regulatory protein	Rv0023, (MTCY10H4.23), len: 256 aa. Possible transcriptional regulator. Contains probable helix-turn helix motif from aa 19 to 40 (Score 1615, +4.69 SD).
Rv0024	28362..29207		Putative secreted protein P60-related protein	Rv0024, (MTCY10H4.24), len: 281 aa. Putative secreted protein, p60 homologue, similar to many. Similar to Mycobacterium tuberculosis proteins Rv1477, Rv1478,Rv1566c, Rv2190c. Could belong to the E. coli NLPC / listeria P60 family.
Rv0025	29245..29607		hypothetical protein	Rv0025, (MTCY10H4.25), len: 120 aa. Conserved hypothetical protein, showing some similarity to other proteins from Mycobacterium tuberculosis e.g. Rv0739 (268 aa), FASTA score: (37.6% identity in 101 aa overlap), and Rv0026 FASTA score: (35.4% identity in 113 aa overlap); etc.
Rv0026	29722..31068		hypothetical protein	Rv0026, (MTCY10H4.26), len: 448 aa. Conserved hypothetical protein, showing some similarity to other proteins from Mycobacterium tuberculosis: Rv0025 FASTA score: (35.4% identity in 113 aa overlap) and Rv0739 (268 aa), FASTA score: (32.4% identity in 142 aa overlap).
Rv0027	31189..31506		hypothetical protein	Rv0027, (MTCY10H4.27), len: 105 aa. Conserved hypothetical unknown protein.
Rv0028	31514..31819		hypothetical protein	Rv0028, (MTCY10H4.28), len: 101 aa. Conserved hypothetical unknown protein.
Rv0030	33224..33553		hypothetical protein	Rv0030, (MTCY10H4.30), len: 109 aa. Conserved hypothetical unknown protein.
Rv0032	34295..36610	bioF2	Possible 8-amino-7-oxononanoate synthase BioF2 (AONS) (8-amino-7-ketopelargonate synthase) (7-keto-8-amino-pelargonic acid synthetase) (7-KAP synthetase) (L-alanine--pimelyl CoA ligase)	Rv0032, (MTCY10H4.32), len: 771 aa. Probable bioF2,8-amino-7-oxononanoate synthase, with its C-terminal similar to others. Contains PS00599 Aminotransferases class-II pyridoxal-phosphate attachment site. Belongs to class-II of pyridoxal-phosphate-dependent aminotransferases.
Rv0033	36607..36870	acpA	Probable acyl carrier protein AcpA (ACP)	Rv0033, (MTCY10H4.33), len: 87 aa. Probable acpA (alternate gene name: acpP), acyl carrier protein, similar to others. Also similar to proteins of Mycobacterium tuberculosis Rv1344 and Rv2244 (31.5% identity in 73 aa overlap).
Rv0034	36867..37262		hypothetical protein	Rv0034, (MTCY10H4.34), len: 131 aa. Conserved hypothetical protein, showing weak similarity to AE001980|AE001980_7 hypothetical protein from Deinococcus radiodurans (120 aa), FASTA scores: opt: 141, E(): 0.0028,(29.3% identity in 123 aa overlap).
Rv0035	37259..38947	fadD34	Probable fatty-acid-CoA ligase FadD34 (fatty-acid-CoA synthetase) (fatty-acid-CoA synthase)	Rv0035, (MTCY10H4.35), len: 562 aa. Probable fadD34,fatty-acid-CoA synthetase, similar to many.
Rv0036c	39056..39829		hypothetical protein	Rv0036c, (MTCY10H4.36c), len: 257 aa. Conserved protein, highly similar to CAB95889.1|AL359988 conserved hypothetical protein from Streptomyces (276 aa). Also some similarity to Rv3099c|MTCY164_10 (283 aa), FASTA scores: E(): 3.3e-05, (25.9% identity in 205 aa overlap).
Rv0037c	39877..41202		Probable conserved integral membrane protein	Rv0037c, (MTCY10H4.37c), len: 441 aa. Probable conserved integral membrane protein, member of major facilitator superfamily (MFS) possibly involved in transport of macrolide.
Rv0038	41304..41912		hypothetical protein	Rv0038, (MTCY10H4.38), len: 202 aa. Conserved protein, similar to many.
Rv0039c	42004..42351		Possible conserved transmembrane protein	Rv0039c, (MTCY21D4.02c, MTCY10H4.39c), len: 115 aa. Possible conserved transmembrane protein. A core mycobacterial gene; conserved in mycobacterial strains (See Marmiesse et al., 2004).
Rv0040c	42433..43365	mtc28	Secreted proline rich protein Mtc28 (proline rich 28 kDa antigen)	Rv0040c, (MTCY21D4.03c), len: 310 aa. Mtc28,secreted proline rich 28 kDa antigen protein (has hydrophobic stretch at N-terminus) (see citation below). A core mycobacterial gene; conserved in mycobacterial strains (See Marmiesse et al., 2004).
Rv0041	43562..46471	leuS	Probable leucyl-tRNA synthetase LeuS (leucine--tRNA ligase) (LEURS)	Rv0041, (MTCY21D4.04), len: 969 aa. Probable leucyl-tRNA synthetase, similar to many. Contains PS00178 Aminoacyl-transfer RNA synthetases class-I signature. Belongs to class-I aminoacyl-tRNA synthetase family.
Rv0042c	46581..47207		Possible transcriptional regulatory protein (probably MarR-family)	Rv0042c, (MTCY21D4.05c), len: 208 aa. Possible transcriptional regulatory protein, MarR-family. Some similarity to Mycobacterium tuberculosis proteins Rv2327,Rv0880, and Rv1404.
Rv0043c	47366..48100		Probable transcriptional regulatory protein (probably GntR-family)	Rv0043c, (MTCY21D4.06c), len: 244 aa. Probable transcriptional regulator, GntR family, similar to others.
Rv0044c	48233..49027		Possible oxidoreductase	Rv0044c, (MTCY21D4.07c), len: 264 aa. Possible oxidoreductase, highly similar to AAD32732.1|MmcI|AF127374| F420-dependent H4MPT reductase from Streptomyces lavendulae (264 aa). Also similar to Mycobacterium tuberculosis proteins e.g. Rv1855c, Rv0953c, Rv0791c, Rv0132c, etc.
Rv0045c	49043..49939		Possible hydrolase	Rv0045c, (MTCY21D4.08c), len: 298 aa. Possible hydrolase, showing similarity with others. Also similar to Mycobacterium tuberculosis proteins Rv3473c, Rv1123c,Rv1938, Rv3617, Rv3670, etc.
Rv0046c	50021..51124	ino1	myo-inositol-1-phosphate synthase Ino1 (inositol 1-phosphate synthetase) (D-glucose 6-phosphate cycloaldolase) (glucose 6-phosphate cyclase) (glucocycloaldolase)	Rv0046c, (MTCY21D4.09c), len: 367 aa. Ino1 (alternate gene name: tbINO), myo-inositol-1-phosphate synthase (see citations below).
Rv0047c	51185..51727		hypothetical protein	Rv0047c, (MTCY21D4.10c), len: 180 aa. Conserved protein, similar to many.
Rv0048c	51828..52697		Possible membrane protein	Rv0048c, MTCY21D4.11c, len: 289 aa. Possible membrane protein.
Rv0049	52831..53244		hypothetical protein	Rv0049, (MTCY21D4.12), len: 137 aa. Conserved hypothetical protein. A core mycobacterial gene; conserved in mycobacterial strains (See Marmiesse et al., 2004).
Rv0050	53663..55699	ponA1	Probable bifunctional penicillin-binding protein 1A/1B PonA1 (murein polymerase) (PBP1): penicillin-insensitive transglycosylase (peptidoglycan TGASE) + penicillin-sensitive transpeptidase (DD-transpeptidase)	Rv0050, (MTCY21D4.13), len: 678 aa. Probable ponA1,penicillin-binding protein (class A), bienzymatic protein with transglycosylase and transpeptidase activities (see Graham & Clark-Curtiss 1999), highly similar to many (see Billman-Jacobe et al., 1999). Belongs to the transglycosylase family in the N-terminal section, and to the transpeptidase family in the C-terminal section.
Rv0051	55696..57378		Probable conserved transmembrane protein	Rv0051, (MTCY21D4.14), len:560 aa. Predicted to be in the GT-C superfamily of glycosyltransferases (See Liu and Mushegian, 2003). Probable conserved transmembrane protein.
Rv0052	57410..57973		hypothetical protein	Rv0052, (MTCY21D4.15), len: 187 aa. Conserved protein, similar to others including Rv1930c from Mycobacterium tuberculosis (174 aa). May be a membrane protein.
Rv0053	58192..58482	rpsF	30S ribosomal protein S6 RpsF	Rv0053, (MTCY21D4.16), len: 96 aa. rpsF, 30S ribosomal protein S6, highly similar to many. Contains PS01048 Ribosomal protein S6 signature. Belongs to the S6P family of ribosomal proteins.
Rv0054	58586..59080	ssb	Single-strand binding protein Ssb (helix-destabilizing protein)	Rv0054, (MTCY21D4.17), len: 164 aa. ssb,single-strand binding protein (see Mizrahi & Andersen 1998), highly similar to others. Belongs to the SSB family.
Rv0055	59122..59376	rpsR1	30S ribosomal protein S18-1 RpsR1	Rv0055, (MTCY21D4.18), len: 84 aa. rpsR1, 30S ribosomal protein S18-1. Belongs to the S18P family of ribosomal proteins. Note that previously known as rpsR.
Rv0056	59409..59867	rplI	50S ribosomal protein L9 RplI	Rv0056, (MTCY21D4.19), len: 152 aa. rplI, 50S ribosomal protein L9. Contains PS00651 Ribosomal protein L9 signature. Belongs to the L9P family of ribosomal proteins.
Rv0058	60396..63020	dnaB	Probable replicative DNA helicase DnaB	Rv0058, (MTV030.01, MTCY21D4.21), len: 874 aa. Probable dnaB, replicative DNA helicase. Contains an intein (position 61630..62838) similar to, and in the same position as, those in Sycnechocystis and Rhodothermus marinus (see citation below) and C-terminal extein (position 62839..63015) similar to many dnaB proteins. This protein undergoes a protein self splicing that involves a post-translationa…
Rv0059	63200..63892		Hypothetical protein	Rv0059, (MTV030.02), len: 230 aa. Hypothetical unknown protein.
Rv0060	63909..64967		hypothetical protein	Rv0060, (MTV030.03), len: 352 aa. Conserved hypothetical protein.
Rv0061c	65012..65350		Hypothetical protein	Rv0061c, len: 112 aa. Conserved hypothetical protein supported by RNA-seq data. Similar to MMAR_3839, 76% identity in 112 aa overlap. Replaces questionable ORF Rv0061 (MTV030.04).
Rv0062	65552..66694	celA1	Possible cellulase CelA1 (endoglucanase) (endo-1,4-beta-glucanase) (FI-cmcase) (carboxymethyl cellulase)	Rv0062, (MTV030.05), len: 380 aa. Possible celA1,cellulase, similar to many. Seems to belong to cellulase family B (family 6 of glycosyl hydrolases). Note that previously known as celA.
Rv0063	66923..68362		Possible oxidoreductase	Rv0063, (MTV030.06), len: 479 aa. Possible oxidoreductase, similar to many. Similar to Mycobacterium tuberculosis proteins e.g. Rv3107c, Rv1257c, etc. Contains PS00862 Oxygen oxidoreductases covalent FAD-binding site.
Rv0064	68620..71559		Probable conserved transmembrane protein	Rv0064, (MTV030.07), len: 979 aa. Probable conserved transmembrane protein, similar to many. Contains probable coiled-coil domain from aa 948 to 976.
Rv0065	71821..72222	vapC1	Possible toxin VapC1	Rv0065, (MTV030.08), len: 133 aa. Possible vapC1,toxin, part of toxin-antitoxin (TA) operon with Rv0064A,contains PIN domain (See Arcus et al., 2005; Pandey and Gerdes, 2005). Similar to several others in Mycobacterium tuberculosis: Rv0960 (127 aa), Rv1720c (129 aa), and Rv0549c (137 aa).
Rv0066c	72274..74511	icd2	Probable isocitrate dehydrogenase [NADP] Icd2 (oxalosuccinate decarboxylase) (IDH) (NADP+-specific ICDH) (IDP)	Rv0066c, (MTV030.09c), len: 745 aa. Probable icd2,isocitrate dehydrogenase NADP-dependent. Belongs to the monomeric-type family of IDH. Note that in H37Rv, Rv0066c is named icd2 and Rv3339c is icd1 while in CDC1551 and Erdman strains, Rv0066c is icd1 and Rv3339c is icd2.
Rv0067c	74629..75198		Possible transcriptional regulatory protein (possibly TetR-family)	Rv0067c, (MTV030.10c), len: 189 aa. Possible transcriptional regulator, highly similar to many. Contains probable helix-turn-helix motif from aa 34 to 55 (Score 1523, +4.37 SD).
Rv0068	75301..76212		Probable oxidoreductase	Rv0068, (MTV030.11), len: 303 aa. Probable oxidoreductase, similar to many.
Rv0069c	76237..77622	sdaA	Probable L-serine dehydratase SdaA (L-serine deaminase) (SDH) (L-SD)	Rv0069c, (MTV030.12c), len: 461 aa. Probable sdaA,L-serine dehydratase. Belongs to the iron-sulfur dependent L-serine dehydratase family. Cofactor: iron-sulfur (4FE-4S) (probable).
Rv0070c	77619..78896	glyA2	Serine hydroxymethyltransferase GlyA2 (serine methylase 2) (SHMT 2)	Rv0070c, (MTV030.13c), len: 425 aa. glyA2, serine hydroxymethyltransferase. Contains PS00096 Serine hydroxymethyltransferase pyridoxal-phosphate attachment site. Belongs to the ShmT family. Cofactor: pyridoxal phosphate.
Rv0072	80624..81673		Probable glutamine-transport transmembrane protein ABC transporter	Rv0072, (MTV030.16), len: 349 aa. Probable glutamine-transport transmembrane protein ABC-transporter (see citation below). Note that supposed act with near ORF Rv0073|MTV030.17 ATP-binding protein ABC-transporter.
Rv0073	81676..82668		Probable glutamine-transport ATP-binding protein ABC transporter	Rv0073, (MTV030.17), len: 330 aa. Probable glutamine-transport ATP-binding protein ABC-transporter (see citation below), similar to many ATP-binding proteins. Contains PS00017 ATP/GTP-binding site motif A (P-loop),PS00211 ABC transporters family signature, and PS00889 Cyclic nucleotide-binding domain signature 2. Belongs to the ATP-binding transport protein family (ABC transporters). Note that su…
Rv0074	82748..83983		hypothetical protein	Rv0074, (MTV030.18), len: 411 aa. Conserved protein,similar to many.
Rv0075	83996..85168		Probable aminotransferase	Rv0075, (MTV030.19), len: 390 aa. Probable aminotransferase, similar to many class-II pyridoxal-phosphate-dependent aminotransferases (MALY/PATB subfamily). Also similar to other proteins from Mycobacterium tuberculosis e.g. Rv2294, Rv0858c, etc.
Rv0076c	85183..85572		Probable membrane protein	Rv0076c, (MTV030.20c), len: 129 aa. Probable membrane protein, with membrane-spanning domain at C-terminus.
Rv0077c	85636..86466		Probable oxidoreductase	Rv0077c, (MTV030.21c), len: 276 aa. Possible oxidoreductase, weakly similar to others from Streptomyces. Also similar to MTCY05A6_35 and MTCY1A11_10 from Mycobacterium tuberculosis. And shows some similarity in part with AAL17935.1|AY054120 putative epoxide hydrolase from Mycobacterium smegmatis (203 aa).
Rv0078	86528..87133		Probable transcriptional regulatory protein	Rv0078, (MTV030.22), len: 201 aa. Probable transcriptional regulator. Contains probable helix-turn-helix motif from aa 35 to 56 (Score 1348, +3.78 SD).
Rv0078A	87208..87801		Hypothetical protein	Rv0078A, len: 197 aa. Hypothetical unknown protein. This region is a possible MT-complex-specific genomic island (See Becq et al., 2007).
Rv0078B	87798..88004		hypothetical protein	Rv0078B, len: 68 aa. Conserved protein.
Rv0079	88204..89025		hypothetical protein	Rv0079, (MTV030.23), len: 273 aa. Unknown protein. Predicted possible vaccine candidate (See Zvi et al.,2008).
Rv0080	89022..89480		hypothetical protein	Rv0080, (MTV030.24), len: 152 aa. Conserved hypothetical protein. Belongs to pyridoxine 5'-phosphate (PNP) oxidase-like (PNPOx-like) superfamily.
Rv0081	89575..89919		Probable transcriptional regulatory protein	Rv0081, (MTV030.25), len: 114 aa. Probable transcriptional regulator, highly similar to others.
Rv0082	89924..90403		Probable oxidoreductase	Rv0082, (MTV030.26), len: 159 aa. Probable oxidoreductase, highly similar or similar to other various oxidoreductases. Nucleotide position 90144 in the genome sequence has been corrected, A:G resulting in Q74R.
Rv0083	90400..92322		Probable oxidoreductase	Rv0083, (MTV030.27, MTCY251.01), len: 640 aa. Probable oxidoreductase, showing some similarity to other various oxidoreductases. Nucleotide position 91071 in the genome sequence has been corrected, T:C resulting in I224I.
Rv0084	92328..93278	hycD	Possible formate hydrogenlyase HycD (FHL)	Rv0084, (MTCY251.02), len: 316 aa. Possible hycD (alternate gene name: hevD), formate hydrogenlyase,integral membrane protein, similar to others. Belongs to the complex I subunit 1 family.
Rv0085	93289..93951	hycP	Possible hydrogenase HycP	Rv0085, (MTCY251.03), len: 220 aa. Possible hycP,hydrogenase, integral membrane protein. Belongs to NADH-ubiquinone/plastoquinone oxidoreductase chain 4L superfamily.
Rv0086	93951..95417	hycQ	Possible hydrogenase HycQ	Rv0086, (MTCY251.04), len: 488 aa. Possible hycQ,hydrogenase, integral membrane protein. Belongs to the NADH-Ubiquinone/plastoquinone (complex I) superfamily.
Rv0087	95414..96892	hycE	Possible formate hydrogenase HycE (FHL)	Rv0087, (MTCY251.05), len: 492 aa. Possible hycE (alternate gene name: hevE), formate hydrogenlyase, similar to others. Belongs to the complex I 49 kDa subunit family.
Rv0088	96927..97601		Possible polyketide cyclase/dehydrase	Rv0088, (MTCY251.06), len: 224 aa. Possible polyketide cyclase/dehydrase. Belongs to the SRPBCC ligand-binding domain superfamily. Predicted to be an outer membrane protein (See Song et al., 2008).
Rv0089	97758..98351		Possible methyltransferase/methylase	Rv0089, (MTCY251.07), len: 197 aa. Possible methyltransferase, showing some weak similarity to others. Also some similarity with many biotin biosynthesis proteins. Belongs to the methyltransferase superfamily.
Rv0090	98480..99250		Possible membrane protein	Rv0090, (MTCY251.08), len: 256 aa. Possible membrane protein. Contains IPR014511 Protein of unknown function DUF2068, transmembrane, subgroup.
Rv0091	99684..100451	mtn	Probable bifunctional MTA/SAH nucleosidase Mtn: 5'-methylthioadenosine nucleosidase (methylthioadenosine methylthioribohydrolase) + S-adenosylhomocysteine nucleosidase (S-adenosyl-L-homocysteine homocysteinylribohydrolase)	Rv0091, (MTCY251.10), len: 255 aa. Probable mtn (alternate gene name: pfs),methylthioadenosine/S-Adenosylhomocysteine nucleosidase (MTA/SAH nucleosidase), including 5'-methylthioadenosine nucleosidase and S-adenosylhomocysteine nucleosidase,similar to others. Belongs to the MTN family.
Rv0092	100583..102868	ctpA	Cation transporter P-type ATPase a CtpA	Rv0092, (MTCY251.11), len: 761 aa. CtpA,cation-transporting P-type ATPase a (transmembrane protein), highly similar to many. Contains PS01047 Heavy-metal-associated domain, and PS00154 E1-E2 ATPases phosphorylation site. Belongs to the cation transport ATPases family (E1-E2 ATPases), subfamily IB.
Rv0097	106734..107603		Possible oxidoreductase	Rv0097, (MTCY251.16), len: 289 aa. Possible oxidoreductase, equivalent to NP_302343.1|NC_002677 putative oxidoreductase from Mycobacterium leprae (289 aa). Also highly similar to BAB69377.1|AB070955 putative oxidoreductase from Streptomyces avermitilis (296 aa). Contains PS00077 Cytochrome c oxidase subunit I, copper B binding region signature.
Rv0098	107600..108151	fcoT	Probable fatty acyl CoA thioesterase type III FcoT	Rv0098, (MTCY251.17), len: 183 aa. FcoT, long-chain fatty acyl CoA thioesterase type III (See Wang et al.,2007), equivalent to CAC30948.1|AL583924 from Mycobacterium leprae (183 aa). A core mycobacterial gene; conserved in mycobacterial strains (See Marmiesse et al., 2004).
Rv0099	108156..109778	fadD10	Possible fatty-acid-CoA ligase FadD10 (fatty-acid-CoA synthetase) (fatty-acid-CoA synthase)	Rv0099, (MTCY251.18), len: 540 aa. Possible fadD10,fatty-acid-CoA synthetase, similar to many. Contains PS00455 putative AMP-binding domain signature. Contains IPR000873 AMP-dependent synthetase/ligase domain. Belongs to the ATP-dependent AMP-binding enzyme family.
Rv0101	110001..117539	nrp	Probable peptide synthetase Nrp (peptide synthase)	Rv0101, (MTCY251.20), len: 2512 aa. Probable nrp,peptide synthetase, similar to others e.g. AAD44234.1|AF143772_40|PstB peptide synthetase from Mycobacterium avium (2552 aa); 7476034|S77657 cyclic peptide synthetase from Mycobacterium leprae (1401 aa),FASTA scores: opt: 4268, E(): 0, (65.7% identity in 1091 aa overlap); part of CAB55600.1|AJ238027 peptide synthetase from Mycobacterium smegmatis (…
Rv0102	117714..119699		Probable conserved integral membrane protein	Rv0102, (MTCY251.21), len: 661 aa. Probable conserved integral membrane protein, highly similar to P53525|Y102_MYCLE|ML1998|NP_302349.1|NC_002677 possible membrane protein from Mycobacterium leprae (659 aa), FASTA scores: opt: 3107, E(): 0, (70.2% identity in 662 aa overlap). Also similar to others e.g. CAC01497.1|AL391017 putative integral membrane protein from Streptomyces coelicolor (316 aa); …
Rv0103c	119915..122173	ctpB	Probable cation-transporter P-type ATPase B CtpB	Rv0103c, (MTCY251.22c), len: 752 aa. Probable ctpB,cation-transporting P-type ATPase B (transmembrane protein), equivalent to CTPB_MYCLE|P46840 cation-transporting P-type ATPase B from Mycobacterium leprae (750 aa), FASTA scores: opt: 3615, E(): 0, (76.5% identity in 752 aa overlap). Also highly similar to others e.g. CAB96031.1|AL360055 putative metal transporter ATPase from Streptomyces coelico…
Rv0104	122317..123831		hypothetical protein	Rv0104, (MTCY251.23), len: 504 aa. Conserved hypothetical protein, showing weak similarity with other cAMP-dependent protein kinases e.g. AAC37564.1|M65066 cAMP-dependent protein kinase RI-beta regulatory subunit from Homo sapiens (380 aa); etc.
Rv0105c	123980..124264	rpmB1	50S ribosomal protein L28-1 RpmB1	Rv0105c, (MTCY251.24c), len: 94 aa. rpmB1, 50S ribosomal protein L28-1, highly similar to others e.g. Q9X8K8|R28B_STRCO 50S ribosomal protein L28-2 from Streptomyces coelicolor (78 aa); RL28_ECOLI|P02428 50s ribosomal protein l28 from Escherichia coli (77 aa), FASTA scores: opt: 167, E(): 6.2e-06, (40.7% identity in 59 aa overlap); etc. Also similar to MTCY63A_2 from Mycobacterium tuberculosis. B…
Rv0106	124374..125570		hypothetical protein	Rv0106, (MTCY251.25), len: 398 aa. Conserved hypothetical protein, similar to others e.g. AL049841|SCE9_33 from Streptomyces coelicolor (370 aa),FASTA scores: opt: 282, E(): 2.5e-11, (32.0% identity in 381 aa overlap); etc. Some similarity to P94400 homologue to nitrile hydratase region from Bacillus subtilis (397 aa), FASTA scores: opt: 226, E(): 5.4e-08, (26.4% identity in 405 aa overlap). Also…
Rv0108c	130895..131104		Hypothetical protein	Rv0108c, (MTV031.02c), len: 69 aa. Hypothetical unknown protein.
Rv0110	133020..133769		Probable conserved integral membrane protein	Rv0110, (MTV031.04), len: 249 aa. Probable conserved integral membrane protein, similar to many e.g. AL079308|SCH69_25 from Streptomyces coelicolor (297 aa),FASTA scores: opt: 552, E(): 6.1e-29, (45.4% identity in 251 aa overlap); P54493|YQGP_BACSU hypothetical 56.4 KD protein from Bacillus subtilis (507 aa), FASTA scores: opt: 320, E(): 4e-15, (32.4% identity in 210 aa overlap); etc.
Rv0111	133950..136007		Possible transmembrane acyltransferase	Rv0111, (MTV031.05), len: 685 aa. Possible transmembrane acyltransferase, equivalent to AA22904.1|AL035300 putative acyltransferase from Mycobacterium leprae (696 aa). Also similar to others e.g. C69975 acyltransferase homolog yrhL from Bacillus subtilis (634 aa), FASTA scores: opt: 520, E(): 4e-22, (36.4% identity in 382 aa overlap). Very similar to Mycobacterium tuberculosis proteins Rv0228, Rv…
Rv0112	136289..137245	gca	Possible GDP-mannose 4,6-dehydratase Gca (GDP-D-mannose dehydratase)	Rv0112, (MTV031.06), len: 318 aa. Possible gca,GDP-mannose 4,6-dehydratase, similar to others e g. U18320|PAU18320_1 GDP-D-mann from Pseudomonas aeruginosa (323 aa), FASTA scores: opt: 415, E(): 4.4e-21, (27.0% identity in 318 aa overlap). Similar to Rv3634c, Rv3784,etc from Mycobacterium tuberculosis. Contains PS00061 Short-chain dehydrogenases/reductases family signature. Seems to belong to the…
Rv0113	137319..137909	gmhA	Probable sedoheptulose-7-phosphate isomerase GmhA (phosphoheptose isomerase)	Rv0113, (MTV031.07), len: 196 aa. Probable gmhA (alternate gene name: lpcA), sedoheptulose-7-phosphate isomerase (see citation below), similar to many e.g. AE0005|HPAE000596_11 from Helicobacter pylori (192 aa),FASTA scores: opt: 451, E(): 1.9e-24, (45.1% identity in 162 aa overlap). Belongs to the sis family, LPCA subfamily. This region is a possible MT-complex-specific genomic island (See Becq …
Rv0114	137941..138513	gmhB	Possible D-alpha,beta-D-heptose-1,7-biphosphate phosphatase GmhB (D-glycero-D-manno-heptose 7-phosphate kinase)	Rv0114, (MTV031.08), len: 190 aa. Possible gmhB,D-alpha,beta-D-heptose-1,7-biphosphate phosphatase (see citation below), similar to several hypothetical proteins and phosphatases e.g. HIS7_ECOLI|P06987 imidazoleglycerol-phosphate dehydratase (355 aa), FASTA scores: opt: 250, E(): 3.6e-11, (34.0 % identity in 141 aa overlap). This region is a possible MT-complex-specific genomic island (See Becq e…
Rv0115	138513..139673	hddA	Possible D-alpha-D-heptose-7-phosphate kinase HddA	Rv0115, (MTV031.09), len: 386 aa. Possible hddA,D-alpha-D-heptose-7-phosphate kinase (see citation below),similar to several hypothetical proteins and sugar kinases e.g. AAK27850.1|AF324836_3 D-glycero-D-manno-heptose 7-phosphate kinase from Aneurinibacillus thermoaerophilus (341 aa); AAK80995.1|AE007802_11 Sugar kinase from Clostridium acetobutylicum (364 aa). This region is a possible MT-comple…
Rv0116c	140267..141022	ldtA	Probable L,D-transpeptidase LdtA	Rv0116c, (MTV031.10c), len: 251 aa. Probable ldtA,L,D-transpeptidase, showing similarity to several hypothetical mycobacterial proteins e.g. Rv1433 from Mycobacterium tuberculosis (271 aa); and Q49706|B1496_F2_81|U00013 from Mycobacterium leprae (271 aa); to the C-terminal regions of others like Rv0192 from Mycobacterium tuberculosis (366 aa), FASTA scores: opt: 451, E(): 1.7e-21, (46.7% identity…
Rv0118c	142128..143876	oxcA	Probable oxalyl-CoA decarboxylase OxcA	Rv0118c, (MTV031.12c), Len: 582 aa. Probable oxcA,oxalyl-CoA decarboxylase, highly similar to many e.g. P78093|OXC_ECOLI|7449483|B65011|YFDU|B2373|Z3637|ECS325 probable oxalyl-CoA decarboxylase from Escherichia coli (564 aa); M77128|OXAOXA_1 oxalyl-CoA decarboxylase from Oxalobacter formigenes (568 aa), FASTA scores: opt: 2124,E():0, (55.6% identity in 568 aa overlap). Also similar to mycobacteri…
Rv0119	144049..145626	fadD7	Probable fatty-acid-CoA ligase FadD7 (fatty-acid-CoA synthetase) (fatty-acid-CoA synthase)	Rv0119, (MTV031.13-MTCI418B.01), len: 525 aa. Probable fadD7, fatty-acid-CoA synthetase, similar to 4-coumarate:CoA ligase of many organisms e.g. U39405|PTU39405_1 4-coumarate:CoA ligase from Pinus taedaxylem (537 aa), FASTA scores: opt: 483, E(): 8.3e-22,(28.2% identity in 440 aa overlap). Contains PS00455 Putative AMP-binding domain signature.
Rv0120c	145627..147771	fusA2	Probable elongation factor G FusA2 (EF-G)	Rv0120c, (MTCI418B.02c), len: 714 aa. Probable fusA2 (alternate gene name: fus2), elongation factor G, highly similar to others e.g. EFG_ECOLI|P02996 elongation factor G (ef-g) from Escherichia coli (703 aa), FASTA scores: opt: 1049, E(): 0, (32.5% identity in 717 aa overlap). Also similar to fusA1|MTCY210.01 from Mycobacterium tuberculosis FASTA score: (39.1% identity in 299 aa overlap); and P30…
Rv0121c	147908..148342		hypothetical protein	Rv0121c, (MTCI418B.03c), len: 144 aa. Conserved protein, showing some similarity with others proteins from Mycobacterium tuberculosis e.g. Rv1155, Rv1875, Rv2074,etc.
Rv0122	148491..148859		Hypothetical protein	Rv0122, (MTCI418B.04), len: 122 aa. Hypothetical unknown protein.
Rv0123	148856..149224		hypothetical protein	Rv0123, (MTCI418B.05), len: 122 aa. Unknown protein.
Rv0125	151148..152215	pepA	Probable serine protease PepA (serine proteinase) (MTB32A)	Rv0125, (MTCI418B.07, MTB32A), len: 355 aa. Probable pepA (alternate gene name: mtb32a), serine protease (see Skeiky et al., 1999), highly similar to other proteases e.g. HHOB_ECOLI|P31137 protease hhob precursor (355 aa),FASTA scores: opt: 400, E(): 3.8e-14, (32.4% identity in 346 aa overlap). Also similar to Q50320 34 kDa protein precursor from Mycobacterium tuberculosis (361 aa), FASTA scores:…
Rv0126	152324..154129	treS	Trehalose synthase TreS	Rv0126, (MTCI418B.08), len: 601 aa. TreS, trehalose synthase (see citation below), highly similar to others e.g. CAA04601.2|AJ001205 putative trehalose synthase from Streptomyces coelicolor (566 aa); S71450|1536814|BAA11303.1|D78198 trehalose synthase maltose-specific from Pimelobacter sp. strain R48 (573 aa). Also similar to MAL1_DROME|P07191 possible maltase precursor (508 aa), FASTA scores: op…
Rv0127	154232..155599	mak	Maltokinase Mak	Rv0127, (MTCI418B.09, MTCI5.01), len: 455 aa. Mak,maltokinase; highly similar to various proteins e.g. AJ0012|SCJ001205_4 hypothetical protein from Streptomyces coelicolor A3(2) (464 aa), FASTA scores: opt: 412, E(): 1.1e-19, (40.6% identity in 485 aa overlap); AJ0012|SCJ001206_5 hypothetical protein from Streptomyces coelicolor A3(2) (453 aa), FASTA scores: opt: 403, E(): 4.3 e-19, (36.5% identi…
Rv0128	155667..156446		Probable conserved transmembrane protein	Rv0128, (MTCI5.02), len: 259 aa. Probable conserved transmembrane protein, with some similarity to Rv3064c and other bacterial proteins e.g. AAK85977.1|AE007957|AGR_C_254p from Agrobacterium tumefaciens (206 aa).
Rv0129c	156578..157600	fbpC	Secreted antigen 85-C FbpC (85C) (antigen 85 complex C) (AG58C) (mycolyl transferase 85C) (fibronectin-binding protein C)	Rv0129c, (MT0137, MTCI5.03c), len: 340 aa. FbpC (alternate gene names: mpt45, 85C, fbpC2), secreted antigen 85c (fibronectin-binding protein C) (mycolyl transferase 85C) (see citations below), also highly similar to other Mycobacterial antigen precursors e.g. A85C_MYCLE|Q05862 antigen 85-c precursor (85c) from Mycobacterium leprae (333 aa), FASTA scores: opt: 1937, E(): 0, (81.4% identity in 333 …
Rv0130	157847..158302	htdZ	Probable 3-hydroxyl-thioester dehydratase	Rv0130, (MTCI5.04), len: 151 aa. Probable htdZ,3-hydroxyl-thioester dehydratase. Forms single hot-dog fold, features R-specific hydratase motif, substrate unknown, forms homodimer. Shows structural similarity to six others in Mycobacterium tuberculosis (see Castell et al (2005) below). Similar to others e.g. AL096811|SCI30A_19 from Streptomyces coelicolor (153 aa), FASTA scores: opt: 639, E(): 0,…
Rv0131c	158315..159658	fadE1	Probable acyl-CoA dehydrogenase FadE1	Rv0131c, (MTCI5.05c), len: 447 aa. Probable fadE1,acyl-CoA dehydrogenase, similar to many e.g. ACDS_HUMAN|P16219 acyl-CoA dehydrogenase short-chain specific precursor (412 aa), FASTA scores: opt: 522, E(): 1.4e-23, (30.1% identity in 425 aa overlap). Also highly similar to MTCI5_28 from Mycobacterium tuberculosis.
Rv0132c	159700..160782	fgd2	Putative F420-dependent glucose-6-phosphate dehydrogenase Fgd2	Rv0132c, (MTCI5.06c), len: 360 aa. Putative fgd2,F420-dependent glucose-6-phosphate dehydrogenase, highly similar to many from Mycobacteria e.g. AAD38167|g5031431 from Mycobacterium chelonae. Also similar to MJ1534|Q58929 N5,N10-methylene tetrahydromethanopterin reductase from methanococcus jannaschii (342 aa), FASTA scores: opt: 285,E(): 7.9e-11, (28.4% identity in 292 aa overlap). And also simi…
Rv0133	160869..161474		GCN5-related N-acetyltransferase	Rv0133, (MTCI5.07), len: 201 aa. Probable acetyltransferase. Contains GNAT (Gcn5-related N-acetyltransferase) domain in C-terminal part. See Vetting et al. 2005. Highly similar to others e.g. PUAC_STRLP|P13249 puromycyn N-acetyltransferase (199 aa),FASTA scores: opt: 341, E(): 1.8e-16, (33.3% identity in 201 aa overlap).
Rv0134	161771..162673	ephF	Possible epoxide hydrolase EphF (epoxide hydratase) (arene-oxide hydratase)	Rv0134, (MTCI5.08), len: 300 aa. Possible ephE,epoxide hydrolase (see citation below), similar to others e.g. Q39856 epoxide hydrolase (341 aa), FASTA scores: opt: 369, E(): 4.6e-17, (27.2% identity in 335 aa overlap); etc. Also similar to MTCY09F9.26c from Mycobacterium tuberculosis (29.5% identity in 346 aa overlap).
Rv0136	163366..164691	cyp138	Probable cytochrome P450 138 Cyp138	Rv0136, (MT0144, MTCI5.10), len: 441 aa. Probable cyp138, cytochrome P450 138, similar to others e.g. SLR0574|Q59990 from synechocystis SP. (444 aa), FASTA scores: opt: 315, E(): 1e-13, (25.7% identity in 416 aa overlap); etc. Also similar to MTV039_6 from Mycobacterium tuberculosis (472 aa), FASTA score: (38.2% identity in 442 aa overlap). Contains PS00017 ATP/GTP-binding site motif A (P-loop); …
Rv0137c	164712..165260	msrA	Probable peptide methionine sulfoxide reductase MsrA (protein-methionine-S-oxide reductase) (peptide met(O) reductase)	Rv0137c, (MTCI5.11c), len: 182 aa. Probable msrA,peptide methionine sulfoxide reductase (See St. John et al., 2001), equivalent to CAC32179.1|AL583926 putative peptide methionine sulfoxide from Mycobacterium leprae (177 aa). Highly similar to others e.g. CAC18703.1|AL451182 putative peptide methionine sulfoxide reductase from Streptomyces coelicolor (172 aa); PMSR_SCHPO|Q09859 putative peptide me…
Rv0138	165323..165826		hypothetical protein	Rv0138, (MTCI5.12), len: 167 aa. Conserved hypothetical protein, showing weak similarity to Q10827|YT10_MYCTU hypothetical 17.0 KDA protein from Mycobacterium tuberculosis (147 aa), FASTA scores: opt: 131, E(): 0.047, (31.15% identity in 106 aa overlap).
Rv0139	165827..166849		Possible oxidoreductase	Rv0139, (MTCI5.13), len: 340 aa. Possible oxidoreductase, similar to others e.g. O34285|HPNA HPNA protein from Zymomonas mobilis (337 aa), FASTA scores: opt: 507, E (): 5.8e-27, (31.1% identity in 328 aa overlap); TRE_STRGR|P29782 dtdp-glucose 4,6-dehydratase (328 aa),FASTA scores: opt: 254, E(): 2.6e-10, (29.0% identity in 307 aa overlap).
Rv0141c	167271..167681		hypothetical protein	Rv0141c, (MTCI5.15c), len: 136 aa. Unknown protein.
Rv0142	167711..168637		hypothetical protein	Rv0142, (MTCI5.16), len: 308 aa. Conserved hypothetical protein, similar, except in N-terminus, to AB88922.1|AL353862 hypothetical protein SCE34.20 from Streptomyces coelicolor (326 aa).
Rv0143c	168704..170182		Probable conserved transmembrane protein	Rv0143c, (MTCI5.17c), len: 492 aa. Probable conserved transmembrane protein, CIC family possibly involved in transport of chloride, similar to others and hypothetical proteins e.g. O28857 putative chloride channel from Archaeoglobus fulgidus (589 aa), FASTA scores: opt: 966, E(): 0, (37.7% identity in 453 aa overlap); YADQ_ECOLI|P37019 hypothetical 46.0 kDa protein (436 aa),FASTA scores: opt: 452…
Rv0144	170284..171126		Probable transcriptional regulatory protein (possibly TetR-family)	Rv0144, (MTCI5.18), len: 280 aa. Probable transcriptional regulator, possibly TetR family. Has region similar to others e.g. Q59431|UIDR_ECOLI|GUSR|B1618|Z2623|ECS2326 UID operon repressor (GUS operon) from Escherichia coli strains K12 and O157:H7 (196 aa), FASTA scores: opt: 214, E(): 1.1e-06,(26.0% identity in 196 aa overlap). Contains probable helix-turn helix motif from aa 109-130 (Score 1463…
Rv0146	172211..173143		Possible S-adenosylmethionine-dependent methyltransferase	Rv0146, (MTCI5.20), len: 310 aa. Possible S-adenosylmethionine-dependent methyltransferase (see Grana et al., 2007), highly similar to others e.g. AC30975.1|AL583924 conserved hypothetical protein from Mycobacterium leprae (304 aa); and several Mycobacterium tuberculosis proteins e.g. Rv0726c, Rv0731c, etc.
Rv0147	173238..174758		Probable aldehyde dehydrogenase (NAD+) dependent	Rv0147, (MTCI5.21), len: 506 aa. Probable aldehyde dehydrogenase (NAD+) dependent, similar to others e.g. DHAP_RAT|P11883 aldehyde dehydrogenase (dimeric NADP-preferring) (452 aa), FASTA scores: opt: 1291, E(): 0,(43.9% identity in 453 aa overlap). Also similar to several Mycobacterium tuberculosis aldehyde dehydrogenases e.g. Rv0768, Rv2858c, etc. Contains PS00687 aldehyde dehydrogenases glutami…
Rv0148	174833..175693		Probable short-chain type dehydrogenase/reductase	Rv0148, (MTCI5.22), len: 286 aa. Probable short-chain dehydrogenase, similar to others, in particular Estradiol 17 beta-dehydrogenases, e.g. DHB4_MOUSE|P51660 estradiol 17 beta-dehydrogenase 4 (735 aa), FASTA scores: opt: 952, E(): 0, (52.5% identity in 276 aa overlap). Contains PS00061 Short-chain alcohol dehydrogenase family signature. Belongs to the short-chain dehydrogenases/reductases (SDR) …
Rv0149	175700..176668		Possible quinone oxidoreductase (NADPH:quinone oxidoreductase) (zeta-crystallin)	Rv0149, (MTCI5.23), len: 322 aa. Possible quinone oxidoreductase, similar to others oxidoreductases e.g. Q08257 quinone oxidoreductase (329 aa), FASTA scores: opt: 397, E(): 3.2e-18, (28.4% identity in 328 aa overlap); SCHCOADH_4 from Streptomyces coelicolor. Also similar to many proteins from Mycobacterium tuberculosis. Contains PS01162 Quinone oxidoreductase / zeta-crystallin signature. Belongs…
Rv0150c	176665..176952		hypothetical protein	Rv0150c, (MTCI5.24c), len: 95 aa. Conserved hypothetical protein, showing some similarity with C-terminus of O53949|Rv1800|MTV049.22 PPE-family protein from Mycobacterium tuberculosis (655 aa), FASTA score: (36.5% identity in 104 aa overlap).
Rv0153c	181155..181985	ptbB	Phosphotyrosine protein phosphatase PTPB (protein-tyrosine-phosphatase) (PTPase)	Rv0153c, (MTCI5.27c), len: 276 aa. PtbB (alternate gene name: MPtpB), protein-tyrosine-phosphatase (see citation below), showing some similarity to several protein-tyrosine phosphatases, polyketide synthase and aminotransferase e.g. Q05918|IPHP_NOSCO|IPH protein-tyrosine-phosphatase precursor from Nostoc commune (294 aa), FASTA scores: opt: 150, E(): 0.0096, (26.8% identity in 269 aa overlap); et…
Rv0154c	181987..183198	fadE2	Probable acyl-CoA dehydrogenase FadE2	Rv0154c, (MTCI5.28c), len: 403 aa. Probable fadE2,acyl-CoA dehydrogenase, similar to many e.g. C-terminal region of O01590 acyl-CoA dehydrogenase (974 aa), FASTA scores: opt: 1150, E(): 0, (50.0% identity in 402 aa overlap); ACDS_MEGEL|Q06319 acyl-CoA dehydrogenase (short-chain) (383 aa), FASTA score: (35.0% identity in 306 aa overlap). Could belong to the acyl-CoA dehydrogenases family.
Rv0155	183622..184722	pntAa	Probable NAD(P) transhydrogenase (subunit alpha) PntAa [first part; catalytic part] (pyridine nucleotide transhydrogenase subunit alpha) (nicotinamide nucleotide transhydrogenase subunit alpha)	Rv0155, (MTCI5.29), len: 366 aa. Probable pntAa,first part of NAD(P) transhydrogenase subunit alpha,similar to N-terminus of others e.g. PNTA_ECOLI|P07001|P76888|B1603 NAD (P) transhydrogenase subunit alpha from Escherichia coli strain K12 (510 aa),FASTA scores: opt: 921, E(): 0, (42.1% identity in 361 aa overlap); proton-translocating nicotinamide nucleotide transhydrogenase subunit PNTAA.
Rv0156	184723..185055	pntAb	Probable NAD(P) transhydrogenase (subunit alpha) PntAb [second part; integral membrane protein] (pyridine nucleotide transhydrogenase subunit alpha) (nicotinamide nucleotide transhydrogenase subunit alpha)	Rv0156, (MTCI5.30), len: 110 aa. Probable pntAb,second part of NAD(P) transhydrogenase subunit alpha,integral membrane protein, similar to C-terminus of others e.g. Q59764 nicotinamide nucleotide transhydrogenase subunit PNTAB (139 aa), FASTA scores: opt: 247, E(): 1.9e-11, (45.5% identity in 88 aa overlap).
Rv0157	185052..186479	pntB	Probable NAD(P) transhydrogenase (subunit beta) PntB [integral membrane protein] (pyridine nucleotide transhydrogenase subunit beta) (nicotinamide nucleotide transhydrogenase subunit beta)	Rv0157, (MTCI5.31), len: 475 aa. Probable pntB,pyridine nucleotide transhydrogenase (nicotinamide nucleotide transhydrogenase) subunit beta, integral membrane protein, similar to others e.g. Q59763 proton-translocating nicotinamide nucleotide transhydrogenase subunit beta from hodospirillum rubrum (464 aa), FASTA scores: opt: 1344, E(): 0, (46.4% identity in 472 aa overlap); P07002|PNTB_ECOLI|P76…
Rv0157A	186495..186623		hypothetical protein	Rv0157A, len: 42 aa. Conserved protein, showing similarity to C-terminal part (aa 186-220) of O53976|Rv1975|MTV051.13 conserved hypothetical protein from Mycobacterium tuberculosis (221 aa), FASTA scores: opt: 173, E(): 3e-06, (62.5% identity in 40 aa overlap).
Rv0158	186785..187429		Probable transcriptional regulatory protein (possibly TetR-family)	Rv0158, (MTV032.01), len: 214 aa. Probable transcriptional regulator, possibly TetR family, showing weak similarity to various transcriptional activators and repressors e.g. P32398|YIXD_BACSU|YHGD hypothetical transcriptional regulatory protein from Bacillus subtilis (191 aa), FASTA scores: opt:172, E(): 2.4e-05, (23.0% identity in 191 aa overlap). Contains helix-turn-helix motif at aa 32-53 (Sco…
Rv0161	190607..191956		Possible oxidoreductase	Rv0161, (MTCI28.01, MTV032.04), len: 449 aa. Possible oxidoreductase, similar to hypothetical proteins and various oxidoreductases e.g. AIP2_YEAST|P46681 actin interacting protein 2 (530 aa), FASTA scores: opt: 356, E (): 0, (33.3% identity in 357 aa overlap); DLD1_YEAST|P32891 d-lactate dehydrogenase (cytochrome) (587 aa), FASTA scores: opt: 311, E(): 2.5e-20, (27.9% identity in 366 aa overlap).…
Rv0162c	191984..193135	adhE1	Probable zinc-type alcohol dehydrogenase (E subunit) AdhE1	Rv0162c, (MTCI28.02c), len: 383 aa. Probable adhE1,zinc-type alcohol dehydrogenase, similar to others e.g. ADH_MACMU|P28469 alcohol dehydrogenase alpha chain (374 aa), FASTA scores: opt: 619, E(): 0, (34.7% identity in 363 aa overlap). Also similar to other alcohol dehydrogenases from Mycobacterium tuberculosis e.g. MTCY369.06c FASTA score: (34.0% identity in 365 aa overlap), MTV022_9 FASTA score…
Rv0164	193626..194111	TB18.5	Conserved protein TB18.5	Rv0164, (MTCI28.04), len: 161 aa. TB18.5, conserved protein, equivalent to CAB08818.1|Z95398 hypothetical protein from Mycobacterium leprae (156 aa) FASTA scores: opt: 762, E(): 0, (76.3% identity in 152 aa overlap). Some similarity to Rv2185c, Rv0854, Rv0857 from Mycobacterium tuberculosis. Alternative start codon has been suggested. 3' part corrected since first submission (-24 aa). A core myco…
Rv0165c	194144..194815	mce1R	Probable transcriptional regulatory protein Mce1R (probably GntR-family)	Rv0165c, (MTCI28.05c), len: 223 aa. Probable mce1R,transcriptional regulator, GntR family (See Casali et al.,2006), showing some similarity to several e.g. NTRA_CHELE|P54988 nta operon transcriptional regulator (231 aa), FASTA scores: opt: 154, E(): 0.00058, (32.0% identity in 125 aa overlap); P46833|GNTR_BACLI gluconate operon transcriptional repressor from Bacillus licheniformis (243 aa); GNTR_…
Rv0166	194993..196657	fadD5	Probable fatty-acid-CoA ligase FadD5 (fatty-acid-CoA synthetase) (fatty-acid-CoA synthase)	Rv0166, (MTCI28.06), len: 554 aa. Probable fadD5,fatty-acid-CoA synthetase, similar to many eg LCFA_ECOLI|P29212 long-chain-fatty-acid--CoA ligase (561 aa), FASTA scores: opt: 612, E(): 0, (29.4% identity in 534 aa overlap). Also similar to many other fatty-acid-CoA ligases from Mycobacterium tuberculosis e.g. MTCY07A7.11c FASTA score: (35.3% identity in 487 aa overlap), MTV013_10,MTY25D10_30, et…
Rv0167	196861..197658	yrbE1A	Conserved integral membrane protein YrbE1A	Rv0167, (MTCI28.07), len: 265 aa. YrbE1A, unknown integral membrane protein, part of mce1 operon and member of YrbE family (see citations below), highly similar to Mycobacterium tuberculosis proteins O07791|Rv0587|MTCY19H5.35|yrbE2A (265 aa); O53965|Rv1964|MTV051.02|yrbE3A (265 aa); etc. Also highly similar or similar to conserved hypothetical integral membrane proteins of yrbEA type, e.g. NP_302…
Rv0168	197660..198529	yrbE1B	Conserved integral membrane protein YrbE1B	Rv0168, (MTCI28.08), len: 289 aa. YrbE1B, unknown integral membrane protein, part of mce1 operon and member of YrbE family (see citations below), highly similar to Mycobacterium tuberculosis proteins O07790|Rv0588|MTCY19H5.34|yrbE2B (295 aa); O53966|Rv1965|MTV051.03|yrbE3B (271 aa); etc. Also highly similar to conserved hypothetical integral membrane proteins of the yrbEB type, e.g. NP_302655.1|N…
Rv0169	198534..199898	mce1A	Mce-family protein Mce1A	Rv0169, (MTCI28.09), len: 454 aa. Mce1A; belongs to 24-membered Mycobacterium tuberculosis Mce protein family (see citations below), highly similar to Mycobacterium tuberculosis proteins O07789|MCE2|Rv0589|MTCY19H5.33c|mce2A (404 aa); O53967|MCE3|Rv1966|MTV051.04|mce3A (425 aa); etc. Also highly similar to others e.g. AAD52105.1|AF113402_1|AF113402 mycobacterial cell entry protein from Mycobacter…
Rv0170	199895..200935	mce1B	Mce-family protein Mce1B	Rv0170, (MTCI28.10), len: 346 aa. Mce1B (alternate gene name: mceD); belongs to 24-membered Mycobacterium tuberculosis Mce protein family (see citations below),highly similar to Mycobacterium tuberculosis proteins O07788|Rv0590|MTCY19H5.32c|mce2B (275 aa); O53968|Rv1967|MTV051.05|mce3B (342 aa); etc. Also highly similar to others e.g. NP_302657.1|NC_002677 putative secreted protein from Mycobacte…
Rv0171	200932..202479	mce1C	Mce-family protein Mce1C	Rv0171, (MTCI28.11), len: 515 aa. Mce1C; belongs to 24-membered Mycobacterium tuberculosis Mce protein family (see citations below), highly similar to Mycobacterium tuberculosis proteins O07787|Rv0591|MTCY19H5.31|mce2C (481 aa); O53969|Rv1968|MTV051.06|mce3C (410 aa); etc. Also highly similar to others e.g. NP_302658.1|NC_002677 putative secreted protein from Mycobacterium leprae (519 aa); CAC127…
Rv0172	202476..204068	mce1D	Mce-family protein Mce1D	Rv0172, (MTCI28.12), len: 530 aa. Mce1D; belongs to 24-membered Mycobacterium tuberculosis Mce protein family (see citations below), highly similar to Mycobacterium tuberculosis proteins O07786|Rv0592|MTCY19H5.30c|mce2D (508 aa); O53970|Rv1969|MTV051.07|mce3D (423 aa); etc. Also highly similar to others e.g. NP_302659.1|NC_002677 putative secreted protein from Mycobacterium leprae (531 aa); CAC12…
Rv0174	205231..206778	mce1F	Mce-family protein Mce1F	Rv0174, (MTCI28.14), len: 515 aa. Mce1F; belongs to 24-membered Mycobacterium tuberculosis Mce protein family (see citations below), similar to Mycobacterium tuberculosis proteins O07784|Rv0594|MTCY19H5.28c|mce2F (516 aa); O53972|Rv1971|MTV051.09|mce3F (437 aa); etc. Also highly similar to others e.g. NP_302661.1|NC_002677 putative secreted protein from Mycobacterium leprae (516 aa); AAF74993.1|A…
Rv0176	207452..208420		Probable conserved Mce associated transmembrane protein	Rv0176, (MTCI28.16), len: 322 aa. Probable conserved Mce-associated transmembrane protein. Contains short region of similarity to PRA_MYCLE|P41484 proline-rich antigen (36 kDa antigen) from Mycobacterium leprae (249 aa) (outside the proline-rich region), FASTA scores: opt: 165, E(): 2.9e-05, (40.0% identity in 65 aa overlap). Also similar to mce-associated proteins from Mycobacterium tuberculosis…
Rv0178	208938..209672		Probable conserved Mce associated membrane protein	Rv0178, (MTCI28.18), len: 244 aa. Probable conserved Mce-associated membrane protein, highly similar in C-terminus to CAC32130.1|AL583926 putative secreted protein from Mycobacterium leprae (184 aa). Also similar to mce-associated proteins from Mycobacterium tuberculosis e.g. Rv1363c, Rv0177, Rv1973, etc. Note that there is a 10 aa overlap with the upstream ORF. A core mycobacterial gene; conserv…
Rv0179c	209703..210812	lprO	Possible lipoprotein LprO	Rv0179c, (MTCI28.19c), len: 369 aa. Possible lprO,lipoprotein (visibly not conserved). Contains possible N-terminal signal sequence and PS00013 Prokaryotic membrane lipoprotein lipid attachment site.
Rv0180c	210892..212250		Probable conserved transmembrane protein	Rv0180c, (MTCI28.20c), len: 452 aa. Probable conserved transmembrane protein, equivalent to CAC32132.1|AL583926 probable conserved membrane protein from Mycobacterium leprae (465 aa). Shows some similarity with others membrane proteins e.g. AL096849|SCI11_29 from Streptomyces coelicolor (354 aa), FASTA scores: opt: 190,E(): 0.00067, (25.9% identity in 409 aa overlap).
Rv0181c	212277..213011		hypothetical protein	Rv0181c, (MTCI28.21c), len: 244 aa. Conserved hypothetical protein, highly similar to other hypothetical proteins e.g. YHHW_ECOLI|P46852 hypothetical 26.3 kd protein from Escherichia coli (231 aa), FASTA scores: opt: 479, E(): 1.2e-29, (37.3% identity in 233 aa overlap); P73623|SLL1773 hypothetical 25.7 kDa protein from Synechocystis sp. strain PCC 6803 (232 aa), FASTA score: (39.1% identity in 2…
Rv0182c	213028..214140	sigG	Probable alternative RNA polymerase sigma factor SigG (RNA polymerase ECF type sigma factor)	Rv0182c, (MTCI28.22c), len: 370 aa (start site uncertain; first of several possibles was chosen, but note that this overlaps the upstream ORF). Probable sigG,alternative RNA polymerase sigma subunit (see citations below), similar to many e.g. Q45585|SIGW_BACSU RNA polymerase sigma factor from Bacillus subtilis (187 aa). Also similar to nine other ECF sigma factors from Mycobacterium tuberculosis …
Rv0184	214969..215718		hypothetical protein	Rv0184, (MTCI28.24), len: 249 aa. Conserved hypothetical protein, equivalent to CAC32136.1|AL583926 conserved hypothetical protein from Mycobacterium leprae (249 aa); and C-terminus highly similar to CAB08793.1|Z95398 conserved hypothetical protein from Mycobacterium leprae (145 aa), FASTA scores: E(): 0, (75.2 identity in 145 aa overlap). Also similar to 049841|SCE9_39|T36358 hypothetical protei…
Rv0185	215715..216224		hypothetical protein	Rv0185, (MTCI28.25a), len: 169 aa. Conserved hypothetical protein, equivalent to CAB08794.1|Z95398|MLCL622_2 from Mycobacterium leprae (168 aa), FASTA scores: opt: 861, E(): 0, (76.4% identity in 165 aa overlap). Contains PS00142 Neutral zinc metallopeptidases, zinc-binding region signature. A core mycobacterial gene; conserved in mycobacterial strains (See Marmiesse et al., 2004).
Rv0187	218705..219367		Probable O-methyltransferase	Rv0187, (MTCI28.26), len: 220 aa. Probable O-methyltransferase, similar to many e.g. AB93458.1|AL357591 putative O-methyltransferase from Streptomyces coelicolor (223 aa); MDMC_STRMY|Q00719 O-methyltransferase from Streptomyces mycarofaciens (221 aa), FASTA scores: opt: 327, E(): 2.4e-17, (35.9% identity in 192 aa overlap). Also similar to Rv1703c, Rv1220c from Mycobacterium tuberculosis.
Rv0188	219486..219917		Probable conserved transmembrane protein	Rv0188, (MTCI28.27), len: 143 aa. Probable conserved transmembrane protein, similar to T35347|4835334|CAB42956.1|AL049863|SC5H1_31 probable membrane protein from Streptomyces coelicolor (147 aa),FASTA scores: opt: 326, E(): 6.5e-15, (36.2% identity in 141 aa overlap); N-terminus of P80185|MTRC_METTH tetrahydromethanopterin S-methyltransferase subunit C from Methanobacterium thermoautotrophicum st…
Rv0189c	219996..221723	ilvD	Probable dihydroxy-acid dehydratase IlvD (dad)	Rv0189c, (MTCI28.28c), len: 575 aa. Probable ilvD,dihydroxy-acid dehydratase, similar to many e.g. ILVD_LACLA|Q02139 dihydroxy-acid dehydratase (dad) from Lactococcus lactis (subsp. lactis) (Streptococcus lactis) (570 aa), FASTA scores: opt: 1605, E(): 0, (46.0% identity in 561 aa overlap). Also similar to ML2608|MLCL622.06c|O06069|ILVD_MYCLE dihydroxy-acid dehydratase from Mycobacterium leprae (…
Rv0190	221871..222161		hypothetical protein	Rv0190, (MTCI28.29), len: 96 aa. Conserved protein,highly similar to several hypothetical proteins e.g. SYCSLRA_35|Q55554|SLL0176 hypothetical 18.9 kDa protein from Synechocystis (167 aa), FASTA scores: opt: 237, E(): 5.8e-16, (39.4% identity in 94 aa overlap). Also highly similar to Z95398|MLCL622_7|O06070 from Mycobacterium leprae (135 aa), FASTA score: (82.6% identity in 92 aa overlap). Also s…
Rv0191	222289..223530		Probable conserved integral membrane protein	Rv0191, (MTCI28.30), len: 413 aa. Probable conserved integral membrane protein, member of major facilitator superfamily (MFS) possibly involved in transport of drug,similar to several hypothetical proteins e.g. YDEA_ECOLI|P31122 hypothetical 42.5 kd protein from Escherichia coli (396 aa), FASTA scores: opt: 475, E(): 4.2e-33, (29.7% identity in 381 aa overlap); and to several chloramphenicol resi…
Rv0192	223564..224664		hypothetical protein	Rv0192, (MTCI28.31), len: 366 aa. Conserved hypothetical protein. Has Gly- Arg-rich region followed by highly Pro-rich repetitive region near N-terminus. Similar in C-terminus to other hypothetical proteins e.g. Q49706|B1496_F2_81|U00013 from Mycobacterium leprae (271 aa), FASTA scores: opt: 375, E(): 3.2e-24, (36.1% identity in 255 aa overlap); YV09_MYCTU|Q11149|cY20G9.09 hypothetical 47.9 kDa p…
Rv0193c	224724..226571		Hypothetical protein	Rv0193c, (MTV033.01c-MTCI28.32), len: 615 aa. Hypothetical unknown protein.
Rv0194	226878..230462		Probable transmembrane multidrug efflux pump	Rv0194, (MTV033.02), len: 1194 aa. Probable multidrug efflux pump (See Danilchanka et al., 2008),highly similar to many e.g. U62129|STU62129_2|T30293 ABC transport protein homolog from Salmonella typhi (1218 aa),FASTA scores: opt: 1116, E(): 0, (36.3% identity in 1209 aa overlap); CAB66302.1|AL136519 ABC transporter protein ATP-binding component from Streptomyces coelicolor (1243 aa); I84547 mdl …
Rv0195	230899..231534		Possible two component transcriptional regulatory protein (probably LuxR-family)	Rv0195, (MTV033.03), len: 211 aa. Possible two-component response regulator, luxR family, similar to many e.g. U00008|ECOHU49_15 regulatory protein narP from Escherichia coli strain K12 (225 aa), FASTA scores: opt: 232, E(): 7.3e-09, (29.2% identity in 219 aa overlap). Start chosen by similarity. Contains probable helix-turn-helix motif at aa 166-187 (Score 1164, +3.15 SD).
Rv0196	231647..232231		Possible transcriptional regulatory protein	Rv0196, (MTV033.04), len: 194 aa. Possible transcriptional regulatory protein, similar to two Bacillus subtilis regulators: P42105|YXAF_BACSU hypothetical 21.0 kDa protein (191 aa), FASTA scores: opt: 323, E(): 2.1e-15,(30.9% identity in 181 aa overlap); and Z99105|BSUB0002_9 negative regulator of the lincomycin operon (188 aa), FASTA scores: opt: 255, E(): 1e-10, (25.9 identity in 185 aa overlap…
Rv0198c	234516..236507	zmp1	Probable zinc metalloprotease Zmp1	Rv0198c, (MTV033.06c), len: 663 aa. Probable zmp1,zinc metalloprotease, equivalent to Z95398|MLCL622.12c from Mycobacterium leprae (667 aa), FASTA scores: opt: 3710,E(): 0, (80.8 % identity in 667 aa overlap). Also similar to many other metalloproteases e.g. members of the eukaryotic neprilysin family: P08473|NEP_HUMAN neprilysin (749 aa), FASTA scores: opt: 872, E(): 0, (31.1% identity in 692 aa…
Rv0199	236550..237209		Probable conserved membrane protein	Rv0199, (MTV033.07), len: 219 aa. Probable conserved membrane protein, equivalent to Z95398|MLCL622.13 from Mycobacterium leprae (224 aa), FASTA scores: opt: 920, E(): 0, (67.7% identity in 220 aa overlap). Also some similarity to Mce-associated membrane proteins from Mycobacterium tuberculosis e.g. Rv0178, Rv0175, etc. A core mycobacterial gene; conserved in mycobacterial strains (See Marmiesse …
Rv0200	237206..237895		Possible conserved transmembrane protein	Rv0200, (MTV033.08), len: 229 aa. Possible conserved transmembrane protein, equivalent to Z95398|MLCL622.14 from Mycobacterium leprae (229 aa), FASTA scores: opt: 1147,E(): 0, (74.7% identity in 229 aa overlap). Also some similarity to Rv1973 from Mycobacterium tuberculosis (160 aa); and Rv1362c|Z75555|MTCY02B10_26 (220 aa), FASTA scores: opt: 134, E(): 0.063, (25.8% identity in 159 aa overlap). …
Rv0201c	237892..238395		hypothetical protein	Rv0201c, (MTV033.09c), len: 167 aa. Conserved protein, equivalent to Z95398|MLCL622.15c from Mycobacterium leprae (170 aa), FASTA scores: opt: 646, E(): 0, (63.9% identity in 158 aa overlap). A core mycobacterial gene; conserved in mycobacterial strains (See Marmiesse et al., 2004).
Rv0202c	238392..241292	mmpL11	Probable conserved transmembrane transport protein MmpL11	Rv0202c, (MTV033.10c), len: 966 aa. Probable mmpL11,conserved transmembrane transport protein (see citation below), equivalent to Z95398|MLCL622.16c from Mycobacterium leprae (1014 aa), FASTA scores: opt: 4076, E(): 0, (72.8% identity in 1017 aa overlap). Member of RND superfamily,similar to several putative transport proteins e.g. P96687 from Bacillus subtilis (724 aa), FASTA scores: opt: 594,E(…
Rv0203	241514..241924		Possible exported protein	Rv0203, (MTV033.11), len: 136 aa. Possible exported protein (has hydrophobic stretch near N-terminus). Some similarity to part of U02459|LDU02459_1 hypothetical protein from Leishmania donovani (741 aa), FASTA score: opt: 111, E(): 9.1, (30.0% identity in 90 aa overlap).
Rv0204c	241976..243214		Probable conserved transmembrane protein	Rv0204c, (MTV033.12c), len: 412 aa. Probable conserved transmembrane protein (see citation below),equivalent, but has C-terminal extension, to Z95398|MLCL622.17c from Mycobacterium leprae (367 aa),FASTA scores: opt: 2002, E(): 0, (82.4% identity in 374 aa overlap). Some similarity to Rv0585c from Mycobacterium tuberculosis. Nucleotide position 242299 in the genome sequence has been corrected, C:G…
Rv0205	243384..244487		Probable conserved transmembrane protein	Rv0205, (MTV033.13), len: 367 aa. Possible conserved transmembrane protein, similar to hypothetical proteins from many bacteria e.g. AL0209|SC4H8_6 from Streptomyces coelicolor (402 aa), FASTA scores: opt: 436, E(): 1.7e-21,(27.2% identity in 349 aa overlap); Z99117|BSUB0014_221 from Bacillus subtilis (353 aa), FASTA scores: opt: 394,E(): 8.6e-19, (28.7% identity in 324 aa overla).
Rv0206c	244484..247318	mmpL3	Possible conserved transmembrane transport protein MmpL3	Rv0206c, (MTV033.14c, MTCY08D5.01c), len: 944 aa. Possible mmpL3, conserved transmembrane transport protein (see Tekaia et al., 1999), equivalent to Z95398|MLCL622.18c from Mycobacterium leprae (955 aa), FASTA scores: opt: 806,E(): 1.8e-21, (57.2% identity in 243 aa overlap). Member of RND superfamily, similar to others. Belongs to the MmpL family.
Rv0207c	247384..248112		hypothetical protein	Rv0207c, (MTCY08D5.02c), len: 242 aa. Conserved hypothetical protein, equivalent to Z95398|MLCL622_19 from Mycobacterium leprae (261 aa), FASTA scores: E(): 0, (60.8 identity in 199 aa overlap). A core mycobacterial gene; conserved in mycobacterial strains (See Marmiesse et al.,2004).
Rv0208c	248115..248906		Hypothetical methlytransferase (methylase)	Rv0208c, (MTCY08D5.03c), len: 263 aa. Hypothetical methyltransferase, equivalent to Z95398|MLCL622_20 from Mycobacterium leprae (279 aa), FASTA score: (64.2% identity in 246 aa overlaps). Also similar to others e.g. 10178368|CAC08407.1|AL392177|Q9F305|MT04_STRCO|SCD17A.03c hypothetical methlytransferase from Streptomyces coelicolor (271 aa). Could start at aa 7.
Rv0209	249038..250123		Hypothetical protein	Rv0209, (MTCY08D5.04), len: 361 aa. Hypothetical unknown protein.
Rv0210	250120..251598		Hypothetical protein	Rv0210, (MTCY08D5.05), len: 492 aa. Hypothetical unknown protein. Possibly membrane protein; has hydrophobic stretches around aa 333 - 381.
Rv0211	251782..253602	pckA	Probable iron-regulated phosphoenolpyruvate carboxykinase [GTP] PckA (phosphoenolpyruvate carboxylase) (PEPCK)(pep carboxykinase)	Rv0211, (MTCY08D5.06), len: 606 aa. Probable pckA (alternate gene names: pckG and pck1), iron-regulated phosphoenolpyruvate carboxykinase [GTP], equivalent to Z95398|MLCL622_21 probable phosphoenolpyruvate carboxykinase from Mycobacterium leprae (609 aa), FASTA score: (86.1% identity in 605 aa overlap). Also highly similar to others e.g. PPCK_NEOFR|P22130 phosphoenolpyruvate carboxykinase [GTP] (…
Rv0212c	253669..254640	nadR	Possible transcriptional regulatory protein NadR (probably AsnC-family)	Rv0212c, (MTCY08D5.07c), len: 323 aa. Possible nadR (alternate gene name: nadI), transcriptional regulator,similar to others e.g. NADR_ECOLI|P27278 transcriptional regulator from Escherichia coli (410 aa), FASTA scores: opt: 377, E (): 1e-17, (31.1% identity in 347 aa overlap). Contains PS00017 ATP/GTP-binding site motif A (P-loop).
Rv0213c	254637..255950		Possible methyltransferase (methylase)	Rv0213c, (MTCY08D5.08c), len: 437 aa. Possible methyltransferase, weakly similar to others methyltransferases e.g. AF127374_30|LINA from Streptomyces lavendulae (611 aa), FASTA scores: opt: 400, E(): 8.1e-19,(27.3% identity in 388 aa overlap); Q50258 fortimicin kl1 methyltransferase (553 aa), FASTA scores: opt: 267, E(): 1.2e-13, (29.3% identity in 351 aa overlap).
Rv0214	256064..257677	fadD4	Probable fatty-acid-CoA ligase FadD4 (fatty-acid-CoA synthetase) (fatty-acid-CoA synthase)	Rv0214, (MTCY08D5.09), len: 537 aa. Probable fadD4,fatty-acid-CoA synthetase, similar to many e.g. 4CL_PINTA|P41636 4-coumarate--CoA ligase (537 aa), FASTA scores: opt: 622, E(): 1e-31, (30.0% identity in 514 aa overlap). Also similar to others from Mycobacterium tuberculosis e.g. MTCY6A4.14 FASTA score: (30.7% identity in 501 aa overlap); MTCY493_27, MTCY07A7_11, MTCI28_6. Contains PS00455 putat…
Rv0215c	257783..258856	fadE3	Probable acyl-CoA dehydrogenase FadE3	Rv0215c, (MTCY08D5.10c), len: 357 aa. Probable fadE3, acyl- dehydrogenase, similar to many e.g. ACDB_BACSU|P45857 acyl-CoA dehydrogenase from B. subtilis (379 aa), FASTA scores: opt: 812, E(): 0, (39.5% identity in 354 aa overlap).
Rv0216	258913..259926		Double hotdog hydratase	Rv0216, (MTCY08D5.11), len: 337 aa. Double hotdog R-specific hydratase of unknown function, shows no activity for crotonyl-CoA, equivalent to Z95398|MLCL622_22 from Mycobacterium leprae (339 aa), FASTA scores: E(): 0, (73.7 identity in 338 aa overlap). Shows structural similarity to six others in Mycobacterium tuberculosis (see Castell et al (2005) below). A core mycobacterial gene; conserved in …
Rv0217c	259923..260831	lipW	Possible esterase LipW	Rv0217c, (MTCY08D5.12c), len: 302 aa. Possible esterase, showing similarity with others e.g. EST_ACICA|P18773 esterase (303 aa), FASTA scores: opt: 320,E(): 3.2e-13, (29.2% identity in 274 aa overlap).
Rv0218	260924..262252		Probable conserved transmembrane protein	Rv0218, (MTCY08D5.13), len: 442 aa. Probable conserved transmembrane protein, some similarity with sulfite oxidases e.g. SUOX_HUMAN|P51687 sulfite oxidase precursor (488 aa), FASTA scores: opt: 153, E(): 0.0087,(28.6% identity in 161 aa overlap); and with some nitrate reductases e.g. NIA_FUSOX|P39863 nitrate reductase (NADPH) (905 aa), FASTA scores: opt: 143, E(): 0.06, (29.3% identity in 92 aa o…
Rv0219	262254..262802		Probable conserved transmembrane protein	Rv0219, (MTCY08D5.14), len: 182 aa. Probable conserved transmembrane protein, showing similarity with CAB76992.1|AL159178 putative lipoprotein from Streptomyces coelicolor (163 aa).
Rv0220	262812..264023	lipC	Probable esterase LipC	Rv0220, (MTCY08D5.15), len: 403 aa. Probable esterase, similar to others proteins and esterases from various organisms and Mycobacterium tuberculosis e.g. Q50681 (431 aa), FASTA scores: opt: 841, E(): 0, (38.2% identity in 408 aa overlap); Rv1426c, Rv1399c, etc. Contains PS00122 Carboxylesterases type-B serine active site.
Rv0224c	267863..268627		Possible methyltransferase (methylase)	Rv0224c, (MTCY08D5.19c), len: 254 aa. Possible methyltransferase, showing weak similarity with other methyltransferases e.g. P74388 sterol-C-methyltransferase (318 aa), FASTA scores: opt: 190, E(): 3.6e-05, (33.3% identity in 114 aa overlap). Equivalent to AL022486|MLCB1883_1 from Mycobacterium leprae (269 aa),FASTA scores: opt: 1456, E(): 0, (82.9% identity in 252 aa overlap). Also some similari…
Rv0225	268663..269817		Possible conserved protein	Rv0225, (MTCY08D5.20), len: 384 aa. Possible conserved protein involved in LPS biosynthesis, similar to O26275 LPS biosynthesis RFBU related protein (382 aa),FASTA scores: opt: 426, E(): 1.2e-20, (28.2% identity in 394 aa overlap). Some similarity with Rv3032 from Mycobacterium tuberculosis FASTA score: (31.6% identity in 228 aa overlap). Predicted to be an outer membrane protein (See Song et al.…
Rv0226c	269834..271564		Probable conserved transmembrane protein	Rv0226c, (MTCY08D5.21c), len: 576 aa. Probable conserved transmembrane protein, equivalent, except in N-terminal part, to AC32114.1|AL583926 conserved membrane protein from Mycobacterium leprae (600 aa), FASTA scores: opt: 2086, E(): 0, (70.3% identity in 579 aa overlap). Also similar to AL021411|SC7H1_20 from Streptomyces coelicolor (483 aa), FASTA scores: opt: 180, E(): 0.00028, (26.5 identity …
Rv0227c	271574..272839		Probable conserved membrane protein	Rv0227c, (MTCY08D5.22c), len: 421 aa. Possible conserved membrane protein, equivalent to AL022486|MLCB1883_4 from Mycobacterium leprae (448 aa),FASTA scores: opt: 2148, E(): 0, (76.6% identity in 423 aa overlap). A core mycobacterial gene; conserved in mycobacterial strains (See Marmiesse et al., 2004).
Rv0228	273055..274278		Probable integral membrane acyltransferase	Rv0228, (MTCY08D5.23), len: 407 aa. Probable integral membrane acyltransferase, equivalent to 3063875|CAA18555.1|AL022486|T44870 acyltransferase from Mycobacterium leprae (384 aa), FASTA scores: opt: 2004,E(): 0, (79.3% identity in 381 aa overlap). Also similar to others e.g. Q11064 probable acyltransferase CY50.28C (383 aa), FASTA scores: opt: 372, E(): 2.6e-16, (35.9% identity in 359 aa overlap…
Rv0229c	274306..274986		Possible conserved membrane protein with PIN domain	Rv0229c, (MTCY08D5.24c), len: 226 aa. Possible conserved membrane protein with PIN domain in C-terminal half, similar to several others from Mycobacterium tuberculosis. Has some similarity with Rv2757c|D70880 from Mycobacterium tuberculosis (138 aa). (See Arcus et al.,2005). FASTA scores: E(): 1e-15, (45.3% identity in 137 aa overlap), and Rv0301, Rv2546, etc. Also some similarity with Q48177 vir…
Rv0230c	274983..275963	php	Probable phosphotriesterase Php (parathion hydrolase) (PTE) (aryldialkylphosphatase) (paraoxonase) (a-esterase) (aryltriphosphatase) (paraoxon hydrolase)	Rv0230c, (MTCY08D5.26c), len: 326 aa. Probable php,phosphotriesterase, similar to others e.g. AAK42653.1|AE006849 putative aryldialkylphosphatase (phosphotriesterase) (paraoxonase) from Sulfolobus solfataricus (314 aa); PHP_ECOLI|P45548 phosphotriesterase homology protein from Escherichia coli (292 aa), FASTA scores: opt: 408, E(): 7.1e-20, (31.1% identity in 305 aa overlap); OPD_FLASP|P16648 par…
Rv0231	276058..277764	fadE4	Probable acyl-CoA dehydrogenase FadE4	Rv0231, (MTCY08D5.27), len: 568 aa. Probable fadE4,acyl-CoA dehydrogenase, similar to many e.g. O29752 acyl-CoA dehydrogenase (ACD-3) from Archaeoglobus fulgidus (576 aa), FASTA scores: opt: 1788, E(): 0, (51.0% identity in 577 aa overlap); ACDB_BACSU|P45857 acyl-CoA dehydrogenase from Bacillus subtilis (379 aa), FASTA scores: opt: 232, E(): 2.2e- 08, (21.6% identity in 291 aa overlap).
Rv0232	277899..278588		Probable transcriptional regulatory protein (probably TetR/AcrR-family)	Rv0232, (MTCY08D5.28), len: 229 aa. Probable transcriptional regulatory protein, TetR/AcrR family,similar to others e.g. YIXD_BACSU|P32398 hypothetical transcriptional regulator (191 aa), FASTA scores: opt: 149,E(): 0.0014, (21.5% identity in 158 aa overlap). Also similar to MTV030_11 from Mycobacterium tuberculosis. Contains PS01081 Bacterial regulatory proteins, TetR family signature, and proba…
Rv0233	278585..279529	nrdB	Ribonucleoside-diphosphate reductase (beta chain) NrdB (ribonucleotide reductase small chain)	Rv0233, (MTCY08D5.29), len: 314 aa. nrdB (alternate gene name: rnrS) ribonucleoside-diphosphate reductase, beta chain, similar to others e.g. RIR2_SCHPO|P36603 ribonucleoside-diphosphate reductase (391 aa), FASTA scores: opt: 168, E(): 0.00018, (26.1% identity in 199 aa overlap); etc. Belongs to the ribonucleoside diphosphate reductase small chain family. Cofactor: iron, manganese
Rv0234c	279605..281140	gabD1	Succinate-semialdehyde dehydrogenase [NADP+] dependent (SSDH) GabD1	Rv0234c, (MTCY08D5.30c), len: 511 aa. gabD1,succinate-semialdehyde dehydrogenase [NADP+] dependent,equivalent to AL022486|MLCB1883_6 probable aldehyde dehydrogenase from Mycobacterium leprae (457 aa), FASTA scores: opt: 2617, E(): 0, (85.7% identity in 455 aa overlap). Also highly similar to Q55585|GABD|SLR0370 probable succinate-semialdehyde dehydrogenase from Synechocystis sp. strain PCC 6803 (…
Rv0235c	281166..282614		Probable conserved transmembrane protein	Rv0235c, (MTCY08D5.31c), len: 482 aa. Probable conserved transmembrane protein, highly similar to AL133278|CAB61913.1|SCM11_2 putative integral membrane protein from Streptomyces coelicolor (470 aa), FASTA scores: opt: 2116, E(): 0, (61.8% identity in 474 aa overlap); and similar to hypothetical proteins from other organisms e.g. Q13392|384D8_7 hypothetical protein (579 aa), FASTA scores: opt: 35…
Rv0236A	286898..287071		Small secreted protein	Rv0236A, len: 57 aa. Small secreted protein. A core mycobacterial gene; conserved in mycobacterial strains (See Marmiesse et al., 2004).
Rv0236c	282649..286851	aftD	Possible arabinofuranosyltransferase AftD	Rv0236c, (MTV034.01c, MTV034.02c, MTCY08D5.32c),len: 1400 aa. Possible aftD, arabinofuranosyltransferase (See Skovierova et al., 2009). Predicted to be in the GT-C superfamily of glycosyltransferases (See Liu and Mushegian,2003). Probable conserved transmembrane protein, equivalent to AL022486|CAC32102.1|MLCB1883_7 possible integral membrane protein from Mycobacterium leprae (1440 aa), FASTA scor…
Rv0237	287186..288352	lpqI	Probable conserved lipoprotein LpqI	Rv0237, (MTV034.03), len: 388 aa. Probable lpQI,conserved lipoprotein, equivalent to AL022486|MLCB1883_8|T44873 probable secreted hydrolase from Mycobacterium leprae (387 aa), FASTA scores: opt: 1831,E(): 0, (73.3% identity in 390 aa overlap). Also similar to other lipoproteins and various hydrolases e.g. P40406|2126897|YBBD_BACSU|I39839 hypothetical 70.6 KDA lipoprotein from Bacillus subtilis (6…
Rv0238	288428..289042		Possible transcriptional regulatory protein (probably TetR-family)	Rv0238, (MTV034.04), len: 204 aa. Possible transcriptional regulatory protein, TetR family, equivalent to AL022486|MLCB1883_9|T44874 probable transcription regulator from Mycobacterium leprae (208 aa), FASTA scores: opt: 1029, E(): 0, (80.9% identity in 199 aa overlap). Also similar to others e.g. CAB77290.1|AL160312 putative TetR-family regulatory protein from Streptomyces coelicolor (240 aa). A…
Rv0239	289104..289337	vapB24	Possible antitoxin VapB24	Rv0239, (MTV034.05), len: 77 aa. Possible vapB24,antitoxin, part of toxin-antitoxin (TA) operon with Rv0240. Weakly similar to others e.g. Rv1839c|Z83859|MTCY359_34 from Mycobacterium tuberculosis (87 aa). See Arcus et al. 2005. FASTA scores: opt: 88, E(): 5, (40.0% identity in 45 aa overlap).
Rv0240	289345..289782	vapC24	Possible toxin VapC24 Contains PIN domain	Rv0240, (MTV034.06), len: 145 aa. Possible vapC24,toxin, part of toxin-antitoxin (TA) operon with Rv0239,contains PIN domain, weak similarity with Rv3697c from Mycobacterium tuberculosis (145 aa). See Arcus et al. 2005. FASTA scores: opt: 145, E(): 7.6e-05, (28.0% identity in 143 aa overlap).
Rv0241c	289812..290654	htdX	Probable 3-hydroxyacyl-thioester dehydratase HtdX	Rv0241c, (MTV034.07c), len: 280 aa. Probable htdX,3-hydroxyacyl-thioester dehydratase (See Gurvitz et al.,2009), highly similar to MLCB1883.17c|T44876063881|CAA18566.1|AL022486 hypothetical protein from Mycobacterium leprae (280 aa), FASTA scores: opt: 1564, E(): 0, (81.8% identity in 280 aa overlap); and CAC32097.1|AL583926 conserved hypothetical protein from Mycobacterium leprae (300 aa). Shows…
Rv0242c	290665..292029	fabG4	Probable 3-oxoacyl-[acyl-carrier protein] reductase FabG4 (3-ketoacyl-acyl carrier protein reductase)	Rv0242c, (MTV034.08c), len: 454 aa. Probable fabG4,3-oxoacyl-[acyl-carrier protein] reductase, equivalent to 3063883|CAA18568.1|AL022486|MLCB1883_13|T44878 3-oxoacyl-[acyl-carrier protein] reductase homolog from Mycobacterium leprae (454 aa), FASTA scores: opt: 2486,E(): 0, (84.8% identity in 454 aa overlap). C-terminal part highly similar to many FabG proteins e.g. U39441|VHU3944 1_2 from Vibrio…
Rv0243	292171..293493	fadA2	Probable acetyl-CoA acyltransferase FadA2 (3-ketoacyl-CoA thiolase) (beta-ketothiolase)	Rv0243, (MTV034.09), len: 440 aa. Probable fadA2,acetyl-CoA acyltransferase (3-acyl-CoA thiolase),equivalent, but shorter 17 aa, to AL022486|MLCB1883_14T44879 acetyltransferase from Mycobacterium leprae (457 aa), FASTA scores: opt: 250 7,E(): 0, (87.6% identity in 435 aa overlap). Also highly similar to many e.g. G83046|PA478 probable acyl-CoA thiolase from Pseudomonas aeruginosa (425 aa); AB7729…
Rv0244c	293798..295633	fadE5	Probable acyl-CoA dehydrogenase FadE5	Rv0244c, (MTV034.10c), len: 611 aa. Probable fadE5,acyl-CoA dehydrogenase, equivalent to AL022486|MLCB1883_15 from Mycobacterium leprae (611 aa), FASTA scores: opt: 3598, E(): 0, (89.4% identity in 611 aa overlap). Also highly similar to AL0211|MTV007.14 from Mycobacterium tuberculosis (609 aa), FASTA scores: opt: 2576, E(): 0,(64.6% identity in 611 aa overlap); and to various other bacterial pro…
Rv0245	296005..296493		Possible oxidoreductase	Rv0245, (MTV034.11), len: 162 aa. Possible oxidoreductase, equivalent to AL022486|MLCB1883_17|T44882 probable oxidoreductase from Mycobacterium leprae (162 aa),FASTA scores: opt: 860, E(): 0, (83.4% identity in 157 aa overlap). Also similar to several hypothetical proteins and various oxidoreductases e.g. AAK24246.1|AE005898 NADH:riboflavin 5'-phosphate oxidoreductase from Caulobacter crescentus …
Rv0246	296809..298119		Probable conserved integral membrane protein	Rv0246, (MTV034.12), len: 436 aa (start uncertain). Probable conserved integral membrane protein, similar to Rv2209|1237062|CAA94252.1|Z70283|Q10398|YM09_MYCTU from Mycobacterium tuberculosis (512 aa), FASTA scores: opt: 712, E(): 0, (33.2% identity in 422 aa overlap).
Rv0247c	298116..298862		Probable succinate dehydrogenase [iron-sulfur subunit] (succinic dehydrogenase)	Rv0247c, (MTV034.13c), len: 248 aa. Probable succinate dehydrogenase, iron-sulfur subunit, highly similar to CAC44313.1|AL596043 putative succinate dehydrogenase iron-sulfur subunit from Streptomyces coelicolor (259 aa); and similar to iron-sulphur protein subunits of fumarate reductase or succinate dehydrogenases from many bacteria e.g. NP_147618.1|7521083|B72691 fumarate reductase iron-sulfur p…
Rv0248c	298863..300803		Probable succinate dehydrogenase [iron-sulfur subunit] (succinic dehydrogenase)	Rv0248c, (MTV034.14c), len: 646 aa. Probable succinate dehydrogenase, flavoprotein subunit, highly similar to flavoprotein subunit of various succinate dehydrogenases e.g. M88696|RIRSDHA_1 flavoprotein from Rickettsia prowazekii (596 aa), FASTA scores: opt: 651,E(): 0, (34.6 % identity in 598 aa overlap). Also similar to truncated U00022_17 flavoprotein from Mycobacterium leprae (401 aa), FASTA s…
Rv0249c	300834..301655		Probable succinate dehydrogenase [membrane anchor subunit] (succinic dehydrogenase)	Rv0249c, (MTV034.15c), len: 273 aa. Probable succinate dehydrogenase, membrane-anchor subunit for succinate dehydrogenase encoded by Rv0247c and Rv0248c. Highly similar to AC44315.1|AL596043 putative integral membrane protein from Streptomyces coelicolor (278 aa). Note that succinate dehydrogenase forms generally part of an enzyme complex containing four subunits: a flavoprotein (Rv0248c ?), an i…
Rv0250c	301735..302028		hypothetical protein	Rv0250c, (MTV034.16c), len: 97 aa. Conserved protein, equivalent to MLCB1883.27c|T44883|3063888|CAA18576.1|AL022486 hypothetical protein from Mycobacterium leprae (98 aa),FASTA scores: opt: 478, E(): 4.4e-28, (72.6% identity in 95 aa overlap). Also similar to C-terminus of AC44316.1|AL596043|SCBAC31E11.05c hypothetical protein from Streptomyces coelicolor (146 aa). A core mycobacterial gene; cons…
Rv0251c	302173..302652	hsp	Heat shock protein Hsp (heat-stress-induced ribosome-binding protein A)	Rv0251c, (MTV034.17c), len: 159 aa. Hsp (alternate gene name: hsp20, hrpA, acr2), heat-stress-induced ribosome-binding protein A (see citations below). Highly similar to AAD39038.1|AF072875_1|AF072875 putative HSP20 from Mycobacterium smegmatis (145 aa), FASTA scores: opt: 479, E(): 2.3e-24, (59.9% identity in 157 aa overlap); and similar to many bacterial and eukaryotic hsp proteins e.g. P12811|…
Rv0252	302866..305427	nirB	Probable nitrite reductase [NAD(P)H] large subunit [FAD flavoprotein] NirB	Rv0252, (MTV034.18), len: 853 aa. Probable nirB (alternate gene name: nasB), nitrite reductase [NAD(P)H] large subunit, flavoprotein containing siroheme and a 2FE-2S iron-sulfur centre. Highly similar to many others bacterial enzymes e.g. P08201|NIRB_ECOLI nitrite reductase (NAD(P)H) large subunit from Escherichia coli strain K12 (847 aa), FASTA scores: opt: 2775, E(): 0, (49.8% identity in 840 a…
Rv0253	305453..305809	nirD	Probable nitrite reductase [NAD(P)H] small subunit NirD	Rv0253, (MTV034.19), len: 118 aa. Probable nirD,nitrite reductase [NAD(P)H] small subunit, similar to others e.g. P23675|NIRD_ECOLI|B3366|Z4727|ECS4217 from Escherichia coli strains K12 and O157:H7 (108 aa), FASTA scores: opt: 271, E():1.7e-12, (41.9% identity in 105 aa overlap). Associates with NIRB|Rv0252.
Rv0254c	305825..306349	cobU	Probable bifunctional cobalamin biosynthesis protein CobU: cobinamide kinase + cobinamide phosphate guanylyltransferase	Rv0254c, (MTV034.20), len: 174 aa. Probable cobU,cobalamin biosynthesis protein including a cobinamide kinase and cobinamide phosphate guanylyltransferase. Highly similar to many e.g. Q05599|COBU_SALTY cobinamide kinase / cobinamide phosphate guanylyltransferase from Salmonella typhimurium (181 aa), FASTA scores: opt: 308, E(): 1.1e-14,(38.7% identity in 181 aa overlap); P46886|COBU_ECOLI|B1993|Z…
Rv0255c	306374..307858	cobQ1	Probable cobyric acid synthase CobQ1	Rv0255c, (MTV034.21c), len: 494 aa. Probable cobQ1,cobyric acid synthase, similar to many e.g. Z46611|RCBLUGNS_8 cobyric acid synthase from R.capsulatus (483 aa), FASTA scores: opt: 1239, E(): 0, (47.1% identity in 493 aa overlap); P29932|COBQ_PSEDE cobyric acid synthase from Pseudomonas denitrificans (484 aa), FASTA scores: opt: 1168, E():0, (44.9% identity in 490 aa overlap); etc. Belongs to th…
Rv0258c	310294..310749		hypothetical protein	Rv0258c, (MTCY06A4.02c), len: 151 aa (alternative start possible). Conserved hypothetical protein, showing some similarity to Rv1685c|MTCI125_6 from Mycobacterium tuberculosis (207 aa), FASTA scores: E(): 9.3e-07, (32.1% identity in 140 aa overlap). Also some similarity with AL049819|SCE7_13|T36295 probable transcription regulator from Streptomyces coelicolor (204 aa), FASTA scores: opt: 158, E()…
Rv0259c	310774..311517		hypothetical protein	Rv0259c, (MTCY06A4.03c), len: 247 aa. Conserved hypothetical protein, showing some similarity to Rv2393|Z81368|MTCY253_28 from Mycobacterium tuberculosis (281 aa), FASTA scores: E(): 9.5e-16, (33.6 % identity in 235 aa overlap). Also some similarity with CAC33938.1|AL589708 putative secreted protein from Streptomyces coelicolor (248 aa).
Rv0260c	311514..312659		Possible transcriptional regulatory protein	Rv0260c, (MTCY0A4.04c), len: 381 aa. Possible two-component response regulator, highly similar to CAB72204.1|AL138851 putative transcriptional regulator from Streptomyces coelicolor (395 aa); and similar to O34394|D69851|YJJA conserved hypothetical protein from Bacillus subtilis (270 aa), FASTA scores: opt: 312, E(): 7.4e-14, (25.8% identity in 267 aa overlap). Also some similarity to regulatory …
Rv0261c	312759..314168	narK3	Probable integral membrane nitrite extrusion protein NarK3 (nitrite facilitator)	Rv0261c, (MTCY06A4.05c), len: 469 aa. Probable nirK3, nitrite extrusion protein, integral membrane protein possibly member of major facilitator superfamily (MFS),equivalent to AAB41700.1|U72744 nitrite extrusion protein from Mycobacterium fortuitum (471 aa); and 2342627|CAB11406.1|Z98741|T44908 nitrite extrusion protein homolog from Mycobacterium leprae (517 aa; longer in N-terminus). Also simila…
Rv0262c	314309..314854	aac	Aminoglycoside 2'-N-acetyltransferase Aac (Aac(2')-IC)	Rv0262c, (MTCY06A4.06c), len: 181 aa. Aac,aminoglycoside 2'-N-acetyltransferase (aac(2')-IC) (see citation below), highly similar to NP_302635.1|NC_002677 aminoglycoside 2'-N-acetyltransferase from Mycobacterium leprae (182 aa); Q49157|AAC2_MYCFO|AAC aminoglycoside 2'-N-acetyltransferase from Mycobacterium fortuitum (195 aa), Contains GNAT (Gcn5-related N-acetyltransferase) domain. See Vetting et…
Rv0263c	314864..315766		hypothetical protein	Rv0263c, (MTCY06A4.07c), len: 300 aa. Conserved hypothetical protein, equivalent to NP_302634.1|NC_002677 conserved hypothetical protein from Mycobacterium leprae (305 aa). Also similar to others e.g. AL121596|SC51A_21 hypothetical protein from Streptomyces coelicolor (285 aa),FASTA scores: opt: 714, E(): 0, (45.3% identity in 289 aa overlap); NP_233164.1|NC_002506 conserved hypothetical protein …
Rv0264c	315783..316415		hypothetical protein	Rv0264c, (MTCY06A4.08c), len: 210 aa. Conserved hypothetical protein, equivalent to CAC32080.1|AL583926 conserved hypothetical protein from Mycobacterium leprae (222 aa). Also similar to others hypothetical proteins e.g. AL121596|SC51A_20 from Streptomyces coelicolor (252 aa),FASTA scores: opt: 420, E(): 2.7e-20, (41.7% identity in 204 aa overlap); P75744|YBGJ_ECOLI hypothetical 23.9 KD protein f…
Rv0265c	316511..317503		Probable periplasmic iron-transport lipoprotein	Rv0265c, (MTCY06A4.09c), len: 330 aa. Probable iron-transport lipoprotein, most similar to T36412|5763945|CAB53324.1|AL109974 probable iron-siderophore binding lipoprotein from Streptomyces coelicolor (350 aa); and (N-terminus may be incorrect) to T14166|3560508|AAC82551.1|AF027770 fxuD protein from Mycobacterium smegmatis (420 aa), FASTA scores: opt: 385,E(): 1.5e-16, (32.3% identity in 232 aa o…
Rv0266c	317525..321154	oplA	Probable 5-oxoprolinase OplA (5-oxo-L-prolinase) (pyroglutamase) (5-OPASE)	Rv0266c, (MTCY06A4.10c), len: 1209 aa. Probable oplA, 5-oxoprolinase, highly similar to others or to hypothetical proteins e.g. AAK24340.1|AE005906 hydantoinase/oxoprolinase from Caulobacter crescentus (1196 aa); NP_103129.1|14022305|BAB48915.1|AP002997 5-oxoprolinase from Mesorhizobium loti (1210 aa); CAC48426.1|AL603642 conserved hypothetical protein from Sinorhizobium meliloti (1205 aa); S7703…
Rv0268c	322764..323273		Hypothetical protein	Rv0268c, (MTCY06A4.12c), len: 169 aa. Hypothetical unknown protein.
Rv0269c	323338..324531		hypothetical protein	Rv0269c, (MTCY06A4.13c), len: 397 aa. Conserved hypothetical protein, highly similar to AL079355|SC4C6_19 hypothetical protein from Streptomyces coelicolor (341 aa),FASTA scores: opt: 1019, E(): 0, (46.5% identity in 344 aa overlap), and similar to other proteins e.g. CAC49016.1|AL603644 putative ATP-dependent DNA ligase protein from Sinorhizobium meliloti (636 aa); O34398 YKOU protein from Bacil…
Rv0270	324567..326249	fadD2	Probable fatty-acid-CoA ligase FadD2 (fatty-acid-CoA synthetase) (fatty-acid-CoA synthase)	Rv0270, (MTCY06A4.14), len: 560 aa. Probable fadD2,fatty-acid-CoA synthetase, similar to many e.g. LCFA_ECOLI|P29212 long-chain-fatty-acid--CoA ligase from Escherichia coli (561 aa), FASTA scores: opt: 544, E(): 2.9e-26, (27.7% identity in 535 aa overlap). Also similar to others from Mycobacterium tuberculosis e.g. MTCY493_2,MTCY8D5_9, MTCY6G11_8, etc. Contains PS00455 Putative AMP-binding domain…
Rv0271c	326266..328461	fadE6	Probable acyl-CoA dehydrogenase FadE6	Rv0271c, (MTCY06A4.15c), len: 731 aa. Probable fadE6, acyl-CoA dehydrogenase, with C-terminal half similar to many e.g. ACDS_HUMAN|P16219 acyl-CoA dehydrogenase (short-chain) from Homo sapiens (412 aa), FASTA scores: opt: 339, E(): 1.3e-13, (28.1% identity in 288 aa overlap).
Rv0272c	328575..329708		hypothetical protein	Rv0272c, (MTCY06A4.16c), len: 377 aa. Unknown protein.
Rv0273c	329705..330325		Possible transcriptional regulatory protein	Rv0273c, (MTV035.01c), len: 206 aa (start uncertain). Possible transcriptional regulator, showing some similarity to hypothetical regulators from Mycobacterium tuberculosis e.g. P96222|Rv3855|MTCY01A6.13c (216 aa); O08377|Rv1534|MTCY07A7A.03 (225 aa), FASTA scores: opt: 123, E(): 3.2e-06, (28.5% identity in 172 aa overlap).
Rv0275c	330933..331658		Possible transcriptional regulatory protein (possibly TetR-family)	Rv0275c, (MTV035.03c), len: 241 aa. Possible transcriptional regulator, TetR family, similar to others e.g. Q9RJE7|SCF81.04c putative TetR-family transcriptional regulator from Streptomyces coelicolor (219 aa); Q9FBI8|SCP8.33c putative TetR-family transcriptional regulator from Streptomyces coelicolor (213 aa); Q9I2Q9|PA1836 probable transcriptional regulator from Pseudomonas aeruginosa (193 aa);…
Rv0276	331748..332668		hypothetical protein	Rv0276, (MTV035.04), len: 306 aa. Conserved hypothetical protein, similar to Rv2237|Z70692|MTCY427.18 from Mycobacterium tuberculosis (296 aa), FASTA scores: opt: 874, E(): 0, (49.6% identity in 282 aa overlap).
Rv0281	340998..341906		Possible S-adenosylmethionine-dependent methyltransferase	Rv0281, (MTV035.09), len: 302 aa. Possible S-adenosylmethionine-dependent methyltransferase (see Grana et al., 2007), member of Mycobacterium tuberculosis protein family that includes Rv0726c, Rv0731c, Rv3399, Rv1729c,etc. MTCY31_23 (325 aa), FASTA scores: opt: 1386, E(): 0,(69. 1% identity in 301 aa overlap). Contains possible N-terminal signal sequence.
Rv0282	342130..344025	eccA3	ESX conserved component EccA3 ESX-3 type VII secretion system protein	Rv0282, (MTV035.10), len: 631 aa. eccA3, esx conserved component, ESX-3 type VII secretion system protein, similar to Y14967|MLCB628.18c hypothetical protein from Mycobacterium leprae (573 aa), FASTA scores: opt: 916,E(): 0, (38.7% identity in 568 aa overlap). Also similar to Mycobacterium tuberculosis proteins e.g. Z94121|MTY15F10.26 (619 aa), FASTA scores: opt: 743, E(): 0, (29.9% identity in 6…
Rv0283	344022..345638	eccB3	ESX conserved component EccB3 ESX-3 type VII secretion system protein Possible membrane protein	Rv0283, (MTV035.11), len: 538 aa. eccB3, esx conserved component, ESX-3 type VII secretion system protein, possible membrane protein, similar to several hypothetical mycobacterial proteins e.g. Z94121|MTY15F10_16|Rv3895c from Mycobacterium tuberculosis (495 aa), FASTA scores: opt: 698, E(): 0, (37.6% identity in 492 aa overlap); Rv1782; Rv3450c; Rv3869; and Y14967|MLCB628_16|MLCB628.17c from Myco…
Rv0284	345635..349627	eccC3	ESX conserved component EccC3 ESX-3 type VII secretion system protein Possible membrane protein	Rv0284, (MTV035.12), len: 1330 aa. eccC3, esx conserved component, ESX-3 type VII secretion system protein, possible membrane protein, similar to products of two adjacent Mycobacterium leprae genes, MLCB628.16c (744 aa) and MLCB628.15c (597 aa); and throughout its length to several large Mycobacterium tuberculosis proteins: Rv3447c,Rv3870, Rv1784, etc. Y14967|MLCB628_ 15 (744 aa), FASTA scores: o…
Rv0287	351525..351818	esxG	ESAT-6 like protein EsxG (conserved protein TB9.8)	Rv0287, (MTV035.15), len: 97 aa. EsxG, ESAT-6 like protein. PE-family related protein; distant member of the Mycobacterium tuberculosis PE family, similar to Rv3020c|AL0212|MTV012.34 (97 aa), FASTA scores: opt: 564,E(): 0, (91.8% identity in 97 aa overlap). Contains probable helix-turn-helix motif at aa 14-35 (Score 144,+4.11 SD). Seems to belong to the ESAT6 family (see Gey Van Pittius et al., 2…
Rv0288	351848..352138	esxH	Low molecular weight protein antigen 7 EsxH (10 kDa antigen) (CFP-7) (protein TB10.4)	Rv0288, (MT0301, MTV035.16), len: 96 aa. EsxH, low molecular weight protein antigen 7 (10 kDa antigen) (CFP-7) (Protein TB10.4) (see citations below), ala-rich protein; member of mycobacterial protein family containing ESAT-6,very similar to MTV012_33 from Mycobacterium tuberculosis (96 aa), FASTA scores: opt: 566, E(): 0, (84.4% identity in 96 aa overlap). Alternative start codon possible positi…
Rv0289	352149..353036	espG3	ESX-3 secretion-associated protein EspG3	Rv0289, (MTV035.17), len: 295 aa. EspG3, ESX-3 secretion-associated protein, equivalent to CAC32061.1|AL583926 possible DNA-binding protein from Mycobacterium leprae (289 aa); and showing some similarity to Rv3866|G70656|CAB06238.1|Z94121|MTCY15F10.23 from Mycobacterium tuberculosis (276 aa), FASTA scores: opt: 149, E(): 0.0035, (27.7% identity in 289 aa overlap). A core mycobacterial gene; conse…
Rv0290	353083..354501	eccD3	ESX conserved component EccD3 ESX-3 type VII secretion system protein Probable transmembrane protein	Rv0290, (MTV035.18), len: 472 aa. EccD3, esx conserved component, ESX-3 type VII secretion system protein, probable transmembrane protein, similar to several others in mycobacteria e.g. Z95389|MTCY77_20|Rv3887c from Mycobacterium tuberculosis (467 aa), FASTA scores: opt: 429, E(): 5.1e-19, (28. 6% identity in 479 aa overlap); Rv3877; Rv1795; Rv3448; and Y14967|MLCB628_9|MLCB628.10c from Mycobacte…
Rv0291	354498..355883	mycP3	Probable membrane-anchored mycosin MycP3 (serine protease) (subtilisin-like protease) (subtilase-like) (mycosin-3)	Rv0291, (MTV035.19), len: 461 aa. Probable mycP3,membrane-anchored serine protease (mycosin) (see Brown et al., 2000), similar to several others in mycobacteria e.g. Z94121|MTY15F10_28|Rv1796 from Mycobacterium tuberculosis (446 aa), FASTA scores: opt: 1168, E(): 0, (44.6% identity in 453 aa overlap); Rv3886c; Rv3883c; Rv3449; and Y14967|MLCB628_4|MLCB628.04 from Mycobacterium leprae (446 aa), FA…
Rv0293c	356862..358064		hypothetical protein	Rv0293c, (MTV035.21c), len: 400 aa. Conserved protein, similar in C-terminal part to Rv2627c|B70573|MTCY01A10.05|CAB08637.1|Z95387 conserved hypothetical protein from Mycobacterium tuberculosis (413 aa), FASTA scores: opt: 394, E(): 2.1e-17, (31.1% identity in 299 aa overlap).
Rv0295c	358945..359748		hypothetical protein	Rv0295c, (MTV035.23c), len: 267 aa. Conserved protein, showing weak similarity with CAC46877.1|AL591790 conserved hypothetical protein from Sinorhizobium meliloti (213 aa); and NP_104818.1|14023999|BAB50604.1|AP00300 Protein with weak similarity to NodH from Mesorhizobium loti (257 aa). Predicted to be an outer membrane protein (See Song et al., 2008).
Rv0296c	359758..361155		Probable sulfatase	Rv0296c, (MTCY63.01c, MTV035.24c), len: 465 aa. Probable sulfatase, possibly an aryl-/steryl-sulfatase or a sulfamidase (sulfohydrolase) (sulphamidase). Similar to various hydrolases e.g. AAG41945.1|AF304053_1|AF304053 heparan N-sulfatase from Mus musculus (502 aa); NP_061292.1|6851181|AAF29460.1|AF153827_1|AF153827 N-sulfoglucosamine sulfohydrolase (sulfamidase) (sulphamidase) from Mus musculus …
Rv0298	363252..363479		Hypothetical protein	Rv0298, (MTCY63.03), len: 75 aa. Hypothetical unknown protein. This region is a possible MT-complex-specific genomic island (See Becq et al.,2007).
Rv0299	363476..363778		Hypothetical protein	Rv0299, (MTCY63.04), len: 100 aa. Hypothetical unknown protein. Equivalent to AAK44536.1 from Mycobacterium tuberculosis strain CDC1551 (49 aa) but longer 51 aa. This region is a possible MT-complex-specific genomic island (See Becq et al., 2007).
Rv0300	363826..364047	vapB2	Possible antitoxin VapB2	Rv0300, (MTCY63.05), len: 73 aa. Possible vapB2,antitoxin, part of toxin-antitoxin (TA) operon with Rv0301 (See Arcus et al., 2005; Pandey and Gerdes, 2005). Weak similarity with others e.g. Rv3697c from Mycobacterium tuberculosis (145 aa),Rv1721c|MTCY04C12.06c|Z81360|MTCY4C12_4 conserved hypothetical protein from Mycobacterium tuberculosis (75 aa), FASTA scores: opt: 84, E(): 8.3, (39.5% identit…
Rv0301	364044..364469	vapC2	Possible toxin VapC2	Rv0301, (MTCY63.06), len: 141 aa. Possible vapC2,toxin, part of toxin-antitoxin (TA) operon with Rv0300,contains PIN domain (See Arcus et al., 2005; Pandey and Gerdes, 2005). Similar to others in Mycobacterium tuberculosis e.g. Rv2757c, Rv0229c, Rv2546, etc. This region is a possible MT-complex-specific genomic island (See Becq et al., 2007).
Rv0302	364605..365237		Probable transcriptional regulatory protein (probably TetR/AcrR-family)	Rv0302, (MTCY63.07), len: 210 aa. Probable transcription regulatory protein, TetR family (see citation below), with its N-terminus similar to N-terminus of several repressors and regulatory proteins of TetR/AcrR family e.g. ACRR_ECOLI|P34000 potential acraB operon repressor from Escherichia coli (215 aa), FASTA scores: opt: 172, E(): 3.1e-05, (22.7% identity in 194 aa overlap). Also similar in N-…
Rv0303	365234..366142		Probable dehydrogenase/reductase	Rv0303, (MTCY63.08), len: 302 aa. Possible dehydrogenase/reductase, similar to various NADPH dehydrogenases and other NADPH oxidoreductases e.g. O48741|PORC_ARATH|7488284|T00897 protochlorophyllide reductase C chloroplast precursor (NADPH-protochlorophyllide oxidoreductase C) from Arabidopsis thaliana (401 aa); Q42850 NADPH dehydrogenase (395 aa), FASTA scores: opt: 347, E(): 3.8e-16, (35.4% iden…
Rv0306	375914..376585		Putative oxidoreductase	Rv0306, (MTCY63.11), len: 223 aa. Putative oxidoreductase, highly similar to H83485|9947208|AAG04663.1|AE004557_4|AE004557 conserved hypothetical protein from Pseudomonas aeruginosa strain PAO1 (218 aa); and to other putative oxidoreductases e.g. middle part of CAB76073.1|AL157953 putative nitroreductase from Streptomyces coelicolor (1212 aa); Q52685|BLUB protein involved in cobalamin (vitamin B1…
Rv0308	377113..377829		Probable conserved integral membrane protein	Rv0308, (MTCY63.13), len: 238 aa. Probable conserved integral membrane protein, with C-terminus highly similar to C-terminus of other integral membrane proteins or phosphatases e.g. AAK25788.1|AF336822_1|13430250|AAK25789.1|AF336823_1 putative phosphatase from Streptococcus pyogenes (201 aa); Q06074 hypothetical 24.9 kDa protein (216 aa), FASTA scores: opt: 209, E(): 2e-07, (27.9% identity in 140…
Rv0309	377931..378587		Possible conserved exported protein	Rv0309, (MTCY63.14), len: 218 aa. Possible conserved exported protein (has putative N-terminal signal sequence),equivalent to AC32053.1|AL583926 putative secreted protein from Mycobacterium leprae (218 aa). Also similar to others e.g. AB76092.1|AL157956 putative secreted protein from Streptomyces coelicolor (238 aa). Predicted to be an outer membrane protein (See Song et al., 2008).
Rv0310c	378657..379148		hypothetical protein	Rv0310c, (MTCY63.15c), len: 163 aa. Conserved protein, similar to some bile acid dehydratases e.g. P19412|BAIE_EUBSP|98749|D37844|1381566|AAC45413.1|U57489 bile acid-inducible operon protein E from Eubacterium sp (166 aa), FASTA scores: opt: 302, E(): 1e-11, (38.8% identity in 134 aa overlap); AAF22847.1|AF210152_4 bile acid 7a-dehydratase from Clostridium sp. (168 aa).
Rv0311	379172..380401		hypothetical protein	Rv0311, (MTCY63.16), len: 409 aa. Unknown protein. Contains PS00881 Protein splicing signature.
Rv0312	380556..382418		Conserved hypothetical proline and threonine rich protein	Rv0312, (MTCY63.17), len: 620 aa. Conserved hypothetical protein with highly Pro-, Thr-rich C-terminus. Similar to Pro-,Thr-rich region in Rv2264c|AL021925|MTV022_14 from Mycobacterium tuberculosis (592 aa), FASTA scores: opt: 1075, E(): 0, (38.9% identity in 627 aa overlap). Also some similarity with Rv0350|dnaK from Mycobacterium tuberculosis. Possibly membrane protein; has hydrophobic stetch i…
Rv0313	382490..382876		hypothetical protein	Rv0313, (MTCY63.18), len: 128 aa. Conserved protein,equivalent only to CAC32049.1|AL583926 conserved hypothetical protein from Mycobacterium leprae (130 aa). A core mycobacterial gene; conserved in mycobacterial strains (See Marmiesse et al., 2004).
Rv0314c	382879..383541		Possible conserved membrane protein	Rv0314c, (MTCY63.19c), len: 220 aa. Possible conserved membrane protein, with hydrophobic stretch from residues ~75-100. Similar in C-terminal part to Mycobacterium tuberculosis proteins Rv0679c and Rv0680c.
Rv0315	383602..384486		Possible beta-1,3-glucanase precursor	Rv0315, (MTCY63.20), len: 294 aa. Possible beta-1,3-glucanase precursor (has hydrophobic stretch in its N-terminal part), similar to others e.g. Q51333|AAC44371.1 beta-1,3-glucanase II a from Oerskovia xanthineolytica (306 aa), FASTA scores: opt: 76, E(): 3e-14, (34.1% identity in 302 aa overlap); and AAC38290.1|AF052745 beta-1,3-glucanase II from Oerskovia xanthineolytica (435 aa). Contains glyc…
Rv0316	384535..385149		Possible muconolactone isomerase	Rv0316, (MTCY63.21), len: 204 aa. Possible muconolactone isomerase, showing weak similarity with some muconolactone isomerases e.g. O33947|CTC1_ACILW muconolactone delta-isomerase 1 (MIASE 1)(96 aa), FASTA scores: opt: 179, E(): 3.9e-05, (32.6% identity in 92 aa overlap).
Rv0317c	385173..385943	glpQ2	Possible glycerophosphoryl diester phosphodiesterase GlpQ2 (glycerophosphodiester phosphodiesterase)	Rv0317c, (MTCY63.22c), len: 256 aa (start uncertain,chosen by homology). Possible glpQ2, glycerophosphoryl diester phosphodiesterase, similar to others e.g. E75317|6459876|AAF11631.1|AE002044_4 glycerophosphoryl diester phosphodiesterase from Deinococcus radiodurans (285 aa); P10908|UGPQ_ECOLI from Escherichia coli (247 aa),FASTA scores: opt: 220, E(): 5.2e-07, (28.0% identity in 250 aa overlap).…
Rv0318c	386305..387099		Probable conserved integral membrane protein	Rv0318c, (MTCY63.23c), len: 264 aa. Probable conserved integral membrane protein, with some similarity to C-terminus of GUFA_MYXXA|Q06916 (254 aa), FASTA scores: opt: 157, E (): 0.0032, (28.3% identity in 198 aa overlap). Also similar to O26573 conserved protein from Methanobacterium thermoauto (259 aa), FASTA scores: opt: 173, E(): 5.2e-05, (32.7% identity in 214 aa overlap).
Rv0319	387148..387816	pcp	Probable pyrrolidone-carboxylate peptidase Pcp (5-oxoprolyl-peptidase) (pyroglutamyl-peptidase I) (PGP-I) (pyrase)	Rv0319, (MTCY63.24), len: 222 aa. Probable pcp,pyrrolidone-carboxylate peptidase, highly similar to others e.g. PCP_PSEFL|P42673 pyrrolidone-carboxylate peptidase from Pseudomonas fluorescens (213 aa), FASTA scores: opt: 478, E(): 7.5e-25, (40.2% identity in 219 aa overlap). Belongs to peptidase family C15 (thiol protease).
Rv0320	387888..388550		Possible conserved exported protein	Rv0320, (MTCY63.25), len: 220 aa. Possible conserved exported protein, similar to some hypothetical proteins and to the middle part of a peptidase: NP_066789.1|10657900|AAG21739.1|AF116907 putative peptidase from Rhodococcus equi (546 aa). Also similar to Rv1728c|MTCY04C12.13c from Mycobacterium tuberculosis (256 aa), FASTA scores: opt: 497, E(): 1.2e-26, (41.8% identity in 225 aa overlap). Predi…
Rv0321	388582..389154	dcd	Probable deoxycytidine triphosphate deaminase Dcd (dCTP deaminase)	Rv0321, (MTCY63.26), len: 190 aa. Probable dcd (alternate gene names: dus or paxA), deoxycytidine triphosphate deaminase, equivalent to CAC32024.1|AL583925 probable deoxycytidine triphosphate deaminase from Mycobacterium leprae (190 aa). Also highly similar to others e.g. Q9X8W0|DCD_STRCO|7480599|T36613|SCH35.46 deoxycytidine triphosphate deaminase from Streptomyces coelicolor (191 aa); DCD_ECOLI…
Rv0322	389260..390591	udgA	Probable UDP-glucose 6-dehydrogenase UdgA (UDP-GLC dehydrogenase) (UDP-GLCDH) (UDPGDH)	Rv0322, (MTCY63.27), len: 443 aa. Probable udg (alternate gene name: rkpK), UDP-glucose 6-dehydrogenase ,highly similar to others e.g. CAC44517.1|AL596138 putative UDP-glucose 6-dehydrogenase from Streptomyces coelicolor (447 aa); Q56812 UDP-glucose dehydrogenase from Xanthomonas campestris (445 aa), FASTA scores: opt: 713, E(): 0, (41.9% identity in 351 aa overlap); etc. Also similar to several …
Rv0324	391352..392032		Possible transcriptional regulatory protein (possibly ArsR-family)	Rv0324, (MTCY63.29), len: 226 aa. Possible transcriptional regulator, arsR family, with its N-terminus similar to the N-terminus of other DNA-binding proteins e.g. P30346|MERR_STRLI probable mercury resistance operon from Streptomyces lividans (125 aa), FASTA scores: opt: 154, E(): 0.002, (32.2% identity in 90 aa overlap), and its C-terminal part similar to hypothetical bacterial proteins e.g. P5…
Rv0325	392039..392263		Hypothetical protein	Rv0325, (MTCY63.30), len: 74 aa. Hypothetical unknown protein. This region is a possible MT-complex-specific genomic island (See Becq et al.,2007).
Rv0327c	392696..394045	cyp135A1	Possible cytochrome P450 135A1 Cyp135A1	Rv0327c, (MT0342, MTCY63.32c), len: 449 aa. Possible cyp135A1, cytochrome P450, similar to cytochrome P-450 monoxygenases and other cytochrome P-450 related enzymes e.g. FQ12609 putative P450 monooxygenase (506 aa), FASTA scores: opt: 276, E() : 1.7e-11, (27.9% identity in 433 aa overlap). Also similar to other Mycobacterium tuberculosis proteins e.g. MTV039.06|Rv0568 putative cytochrome P450 (47…
Rv0329c	394694..395320		hypothetical protein	Rv0329c, (MTCY63.34c), len: 208 aa. Conserved hypothetical protein, showing some similarity with others hypothetical proteins and methyltransferases e.g. MitM|AF127374_14 methyltransferase from Streptomyces lavendulae (283 aa), FASTA scores: opt: 242, E(): 1.8e-08,(37.2% identity in 145 aa overlap); Q48938 from Methanosarcina barkeri (262 aa), FASTA scores: opt: 194,E(): 3.6e-06, (31.1% identity …
Rv0330c	395347..396087		Hypothetical protein	Rv0330c, (MTCY63.35c), len: 246 aa. Hypothetical unknown protein. This region is a possible MT-complex-specific genomic island (See Becq et al.,2007).
Rv0331	396201..397367		Possible dehydrogenase/reductase	Rv0331, (MTCY63.36), len: 388 aa. Possible dehydrogenase/reductase, similar to various dehydrogenases/reductases e.g. NP_103779.1|14022957|BAB49565.1|AP002999 flavoprotein reductase from Mesorhizobium loti (377 aa); NP_147681.1 predicted NAD(FAD)-dependent dehydrogenase from Aeropyrum pernix (381 aa); DHSU_CHRVI|Q06530 sulfide dehydrogenase (431 aa), FASTA scores: opt: 347, E(): 6.8e-15, (25.6% i…
Rv0332	397442..398227		hypothetical protein	Rv0332, (MTCY63.37), len: 261 aa. Conserved protein,similar to several conserved hypothetical proteins from Streptomyces coelicolor e.g. SC6A9.18c|AL031035|SC6A9_18|T35449 hypothetical protein (266 aa), FASTA scores: opt: 508, E(): 5.7e-27, (36.7% identity in 251 aa overlap).
Rv0333	398254..398628		hypothetical protein	Rv0333, (MTCY63.38), len: 124 aa. Unknown protein.
Rv0334	398658..399524	rmlA	Alpha-D-glucose-1-phosphate thymidylyltransferase RmlA (dTDP-glucose synthase) (dTDP-glucose pyrophosphorylase)	Rv0334, (MTCY279.01), len: 288 aa. RmlA (alternate gene name: rfbA), alpha-D-glucose-1-phosphate thymidylyl-transferase (see citations below), equivalent to CAC32020.1|AL583925 glucose-1-phosphate thymidyltransferase from Mycobacterium leprae (288 aa). Also highly similar to others e.g. AAG29804.1|AF235050 glucose-1-phosphate thymidylyltransferase from Streptomyces rishiriensis (296 aa); RBA1_ECO…
Rv0337c	401873..403162	aspC	Probable aspartate aminotransferase AspC (transaminase A) (ASPAT)	Rv0337c, (MTCY279.04c), len: 429 aa. Probable aspC,aspartate aminotransferase (transaminase A), equivalent to CAC32019.1|AL583925 probable aspartate aminotransferase from Mycobacterium leprae (437 aa). Also highly similar to many e.g. Q48143|U32823 aspartate aminotransferase (404 aa), FASTA scores: opt: 1646, E(): 0, (57.2% identity in 404 aa overlap). Also some similarity to Rv3565|MTCY06G11.12 …
Rv0338c	403193..405841		Probable iron-sulfur-binding reductase	Rv0338c, (MTCY279.05c), len: 882 aa. Probable iron-sulphur-binding reductase, possibly membrane-bound,equivalent to CAC32018.1|AL583925 probable iron-sulphur-binding reductase from Mycobacterium leprae (880 aa). Also highly similar to others e.g. T36608|5019323|CAB44376.1|AL078610 probable iron-sulfur-binding reductase from Streptomyces coelicolor (760 aa), FASTA scores: opt: 1658, E(): 0, (49.9%…
Rv0339c	405950..408448		Possible transcriptional regulatory protein	Rv0339c, (MTCY279.06c), len: 832 aa. Possible transcriptional regulator, showing very weak similarity with parts of others. Contains PS00017 ATP/GTP-binding site motif A (P-loop); and probable helix-turn helix motif from aa 778-799 (Score 1041, +2.73 SD).
Rv0340	408634..409173		hypothetical protein	Rv0340, (MTCY279.07), len: 179 aa. Conserved protein; MEME-mast analysis shows similarity to product of downstream gene, Rv0341|iniB.
Rv0341	409362..410801	iniB	Isoniazid inductible gene protein IniB	Rv0341, (MTCY13E10.01), len: 479 aa. IniB,isoniazid-inducible gene, (see citations below). Protein very Gly-, Ala-rich, similar to cell wall proteins e.g. P27483|GRP_ARATH glycine-rich cell wall structural protein from A.thaliana (338 aa), FASTA scores: opt: 532, E(): 5.2e-13, (39.3% identity in 321 aa overlap). MEME-mast analysis shows similarity to product of upstream gene,Rv0340.
Rv0342	410838..412760	iniA	Isoniazid inductible gene protein IniA	Rv0342, iniA, (MTCY13E10.02), len: 640 aa. IniA,isoniazid-inducible gene, (see citations below). Shows slight similarity to some hypothetical bacterial proteins e.g. P40983|YOR6_THER hypothetical protein (402 aa), FASTA scores: opt: 242, E(): 1.4e-07, (22.3% identity in 349 aa overlap). Also some similarity to downstream ORF Rv0343|iniC. Possible transmembrane stretch around residue 490. Alternat…
Rv0343	412757..414238	iniC	Isoniazid inductible gene protein IniC	Rv0343, (MTCY13E10.03), len: 493 aa. IniC,isoniazid-inducible gene, (see citations below). Shows slight similarity to P40983|YOR6_THER8 hypothetical protein (402 aa), FASTA scores: opt: 196, E(): 2.6e-05, (25.9% identity in 228 aa overlap). Also some similarity to upstream ORF Rv0342|iniA. Contains (PS00017) ATP/GTP-binding site motif A (P-loop). Note that the iniA gene is also induced by the ant…
Rv0344c	414381..414941	lpqJ	Probable lipoprotein LpqJ	Rv0344c, (MTCY13E10.04c), len: 186 aa. Probable lipoprotein, without homology. Has an appropriately positioned prokaryotic lipoprotein signature (PS00013).
Rv0345	415050..415460		hypothetical protein	Rv0345, (MTCY13E10.05), len: 136 aa. Conserved hypothetical protein, similar to other hypothetical proteins e.g. AL13282 4|SCAH10_9 hypothetical protein from Streptomyces coelicolor (207 aa), FASTA scores: opt: 188,E(): 1.5e-05, (41.0% identity in 117 aa overlap).
Rv0346c	415502..416965	ansP2	Possible L-asparagine permease AnsP2 (L-asparagine transport protein)	Rv0346c, (MTCY13E10.06c), len: 487 aa. Possible ansP2, L-asparagine permease, integral membrane protein belonging to family containing many amino acid permeases,highly similar to G467030|B2126_F2_85|NP_301937.1|NC_002677 probable L-asparagine permease from Mycobacterium leprae (498 aa); and NP_301938.1|NC_002677 probable L-asparagine permease from Mycobacterium leprae (505 aa). Also highly simila…
Rv0347	417304..418290		Probable conserved membrane protein	Rv0347, (MTCY13E10.07), len: 328 aa (alternative start possible). Probable conserved membrane protein,similar to Rv0831c|AL022004|MTV043_23 from Mycobacterium tuberculosis (271 aa), FASTA scores: E(): 9.6e-21, (33.1% identity in 266 aa overlap). This region is a possible MT-complex-specific genomic island (See Becq et al.,2007).
Rv0348	418293..418946		Possible transcriptional regulatory protein	Rv0348, (MTCY13E10.08), len: 217 aa. Possible transcriptional regulator, showing some similarity to O53334|RV3188|MTV014.32 conserved hypothetical protein from Mycobacterium tuberculosis (115 aa), FASTA score: (30.0% identity in 100 aa overlap). Contains probable helix-turn helix motif from aa 89-110 (Score 1407, +3.98 SD). This region is a possible MT-complex-specific genomic island (See Becq et…
Rv0349	418949..419608		Hypothetical protein	Rv0349, (MTCY13E10.09), len: 219 aa. Hypothetical unknown protein. This region is a possible MT-complex-specific genomic island (See Becq et al.,2007).
Rv0350	419835..421712	dnaK	Probable chaperone protein DnaK (heat shock protein 70) (heat shock 70 kDa protein) (HSP70)	Rv0350, (MTCY13E10.10), len: 625 aa. Probable dnaK (alternate gene name: hsp70), 70 kDa heat shock protein (see citations below), equivalent to AAA25362.1|M95576|1924344A|738248 heat shock protein 70 from Mycobacterium leprae (621 aa); and DNAK_MYCPA|Q00488 (623 aa), FASTA scores: opt: 3678, E(): 0, (92.3% identity in 625 aa overlap). Also highly similar to others e.g. Q05558|DNAK_STRCO|453231|CA…
Rv0351	421709..422416	grpE	Probable GrpE protein (HSP-70 cofactor)	Rv0351, (MTCY13E10.11), len: 235 aa. Probable grpE protein (HSP-70 cofactor), equivalent to CAC32012.1|AL583925 Hsp70 cofactor from Mycobacterium leprae (229 aa). Also highly similar to others eg Q05562|GRPE_STRCO|2127521|PN0643 GRPE protein from Streptomyces coelicolor (225 aa). Contains grpE protein signature (PS01071). Belongs to the GrpE family.
Rv0352	422452..423639	dnaJ1	Probable chaperone protein DnaJ1	Rv0352, (MTCY13E10.12), len: 395 aa. Probable dnaJ1,chaperone protein, equivalent to AAA25363.1|M95576 DNA J heatshock protein from Mycobacterium leprae (389 aa). Also highly similar to others. Contains both DnaJ signatures (PS00636, and PS00637). Belongs to the DNAJ family. Cofactor: binds two zinc ions per monomer. Note that sequence differs from DNAJ_MYCTU|P07881 due to a frameshift at the N-t…
Rv0353	423639..424019	hspR	Probable heat shock protein transcriptional repressor HspR (MerR family)	Rv0353, (MTCY13E10.13), len: 126 aa. Probable hspR,heat shock regulatory protein (see Stewart et al., 2001),merR family, highly similar to others e.g. HspR|P40183 heat shock regulatory protein from Streptomyces coelicolor (151 aa), FASTA scores: E(): 4.9e-22, (55.7% identity in 140 aa overlap), that binds to three inverted repeats (IR1-IR3) in the promoter region of the dnaK operon. Has possible …
Rv0356c	434830..435474		hypothetical protein	Rv0356c, (MTCY13E10.18c), len: 214 aa. Conserved protein, equivalent to AL023514|MLCB4_12 conserved hypothetical protein from Mycobacterium leprae (218 aa),FASTA scores: opt: 1067, E(): 0, (73.4% identity in 214 aa overlap). A core mycobacterial gene; conserved in mycobacterial strains (See Marmiesse et al., 2004).
Rv0357c	435471..436769	purA	Probable adenylosuccinate synthetase PurA (imp--aspartate ligase) (ADSS) (ampsase)	Rv0357c, (MTCY13E10.19c), len: 432 aa. Probable purA, adenylosuccinate synthase, equivalent to AL023514|MLCB4_13 from adenylosuccinate synthetase Mycobacterium leprae (432 aa), FASTA scores: opt: 2555,E(): 0, (87.9% identity in 431 aa overlap). Also highly similar to many bacterial adenylosuccinates synthetases e.g. P12283|PURA_ECOLI adenylosuccinates synthetase from Escherichia coli (431 aa), FA…
Rv0358	436860..437507		hypothetical protein	Rv0358, (MTCY13E10.20), len: 215 aa. Conserved protein, highly similar to ML0281|AL023514|MLCB4_14 conserved hypothetical protein from Mycobacterium leprae (229 aa), FASTA scores: opt: 852, E(): 0, (62.9% identity in 229 aa overlap). A core mycobacterial gene; conserved in mycobacterial strains (See Marmiesse et al., 2004).
Rv0359	437518..438297		Probable conserved integral membrane protein	Rv0359, (MTCY13E10.21), len: 259 aa. Probable conserved integral membrane protein, highly similar to hypothetical or other membrane proteins e.g. AL133220|SCC75A_6|T50569 probable membrane protein from Streptomyces coelicolor (265 aa), FASTA scores: opt: 642,E(): 0, (43.1% identity in 248 aa overlap); P70995 hypothetical 24.7 kDa protein from Bacillus subtilis (219 aa), FASTA scores: E(): 1.5e-12…
Rv0360c	438302..438739		hypothetical protein	Rv0360c, (MTCY13E10.22c), len: 145 aa. Conserved protein, equivalent to AL023514|MLCB4_16|CAA18948.1|AL023514|MLCB4.27c hypothetical protein from Mycobacterium leprae (137 aa),FASTA scores: opt: 793, E(): 0, (85.4% identity in 137 aa overlap). And similar to AL049754|SCH10_25c|T36537 hypothetical protein from Streptomyces coelicolor (143 aa),FASTA scores: opt: 497, E(): 3.2e-27, (55.8% identity i…
Rv0361	438822..439649		Probable conserved membrane protein	Rv0361, (MTCY13E10.23), len: 275 aa. Probable conserved membrane protein (has hydrophobic stretch from residues 132-156), equivalent to AL023514|MLCB4_17|AA18949.1|AL023514 putative membrane protein from Mycobacterium leprae (292 aa), FASTA scores: opt: 1044, E(): 0, (58.6% identity in 292 aa overlap). A core mycobacterial gene; conserved in mycobacterial strains (See Marmiesse et al., 2004).
Rv0362	439871..441253	mgtE	Possible Mg2+ transport transmembrane protein MgtE	Rv0362, (MTCY13E10.24), len: 460 aa. Possible mgtE,magnesium (Mg2+) transport transmembrane protein; C-terminal region is highly similar to MGTE|G780283 putative Mg2+ transporter from Providencia stuarti (314 aa), FASTA scores: E(): 0, (47.2% identity in 307 aa overlap) (N-terminus extends approx. 150 aa further upstream compared to P. stuarti ORF). Also similar in part to others e.g. AAK20879.1|…
Rv0363c	441265..442299	fba	Probable fructose-bisphosphate aldolase Fba	Rv0363c, (MTCY13E10.25c), len: 344 aa. Probable fba (alternate gene name: fda), fructose bisphosphate aldolase , equivalent to AL023514|MLCB4_18|O69600|ALF_MYCLE fructose-bisphosphate aldolase from Mycobacterium leprae (345 aa), FASTA scores: opt: 1995, E(): 0, (87.7% identity in 342 aa overlap). Also highly similar to others. Belongs to class II fructose-bisphosphate aldolase family. Cofactor: z…
Rv0365c	443067..444197		hypothetical protein	Rv0365c, (MTCY13E10.27c), len: 376 aa (start uncertain). Conserved protein (see citation below), very similar to G388212|CAA35191.1, a truncated ORF immediately upstream of the Corynebacterium glutamicum fda gene encoding fructose-1,6-biphosphate aldolase (304 aa), FASTA scores: E(): 7.1e-19, (42.2% identity in 296 aa overlap).
Rv0366c	444222..444815		hypothetical protein	Rv0366c, (MTV036.01c), len: 197 aa. Conserved hypothetical protein, showing weak similarity to HI1395|P44173|YD95_HAEIN hypothetical protein from Haemophilus influenzae (140 aa), FASTA scores: opt: 152,E(): 0.0015, (27.0% identity in 126 aa overlap). Contains PS00017 ATP/GTP-binding site motif A (P-loop) and PS00850 Glycine radical signature.
Rv0367c	444844..445233		Hypothetical protein	Rv0367c, (MTV036.02c), len: 129 aa. Hypothetical unknown protein.
Rv0368c	445314..446525		hypothetical protein	Rv0368c, (MTV036.03c), len: 403 aa. Conserved hypothetical protein, showing some similarity to AJ224684|BJAJ4684_4 cooxS protein from Bradyrhizobium japonicum (422 aa), FASTA scores: opt: 341, E(): 4.3e-13,(27.4% identity in 387 aa overlap); Rv2425c|MTCY428_22 hypothetical protein from Mycobacterium tuberculosis FASTA score: (30.7% identity in 238 aa overlap). Contains PS00213 Lipocalin signature.
Rv0369c	446531..447046		Possible membrane oxidoreductase	Rv0369c, (MTV036.04c), len: 171 aa. Possible membrane protein oxidoreductase, similar to ORF 4 of the Pseudomonas thermocarboxydovorans protein of cutA-cutB-cutC gene cluster: X77931|PTC2CUTAC_4 ORF4 from Pseudomonas thermocarboxydovorans (171 aa), FASTA scores: opt: 226,E(): 9.8e-08, (31.3% identity in 166 aa overlap). Also similar to MTV036.05, MTV036.08, MTV036.09, and MTV026.10.
Rv0370c	447147..448043		Possible oxidoreductase	Rv0370c, (MTV036.05c), len: 298 aa. Possible oxidoreductase, similar to many hypothetical proteins, but also similar to ORF4|X82447|OCCOXMSL4_4 Protein of coxMSL gene cluster from Pseudomonas/Oligotropha carboxidovorans (295 aa), FASTA scores: opt: 851, E(): 0, (48.2% identity in 282 aa overlap); AJ224684|BJAJ4684_3 cooxS from Bradyrhizobium japonicum (302 aa), FASTA scores: opt: 881,E(): 0, (47.…
Rv0371c	448040..448633		hypothetical protein	Rv0371c, (MTV036.06c), len: 197 aa. Conserved hypothetical protein, similar to other hypothetical proteins e.g. AL132824|SCAH10.09c|CAB60163.1|AL132824 hypothetical protein from Streptomyces coelicolor (207 aa),FASTA scores: opt: 247, E(): 4.5e-09, (32.3% identity in 195 aa overlap). Also weak similarity with YURE|D70017|Z99120|BSUB0017_134 hypothetical protein yurE from Bacillus subtilis (197 aa…
Rv0372c	448630..449385		hypothetical protein	Rv0372c, (MTV036.07c), len: 251 aa. Conserved hypothetical protein, showing some similarity with CAB76248.1|X82447|COXF CoxF protein from Pseudomonas/Oligotropha carboxidovorans (280 aa); AJ224684|BJAJ4684_6 cooxS from Bradyrhizobium japonicum (176 aa), FASTA scores: opt: 186, E(): 1.6e-05, (41.1% identity in 95 aa overlap). Also similar to upstream ORF Rv0376c from Mycobacterium tuberculosis (38…
Rv0373c	449404..451803		Probable carbon monoxyde dehydrogenase (large chain)	Rv0373c, (MTV036.08c), len: 799 aa. Probable carbon monoxide dehydrogenase, large chain, highly similar to others e.g. AAD00363.1| U80806|CUTL carbon monoxide dehydrogenase large subunit CutL protein from Hydrogenophaga pseudoflava (803 aa); S49124|509391|CAA54902.1|X77931|1094915|2107180C|CUTA carbon-monoxide dehydrogenase large chain (cut operon) from Pseudomonas thermocarboxydovorans (842 aa);…
Rv0374c	451800..452279		Probable carbon monoxyde dehydrogenase (small chain)	Rv0374c, (MTV036.09c), len: 159 aa. Probable carbon monoxide dehydrogenase, small chain, highly similar to others e.g. B56279|5822285|X82447|OCCOXMSL4_2|COXS carbon-monoxide dehydrogenase small chain from Pseudomonas/Oligotropha carboxydovorans (166 aa), FASTA scores: opt: 662, E(): 0, (59.3% identity in 150 aa overlap); CAA12063.1|AJ224684 putative carbon monoxide dehydrogenase small subunit fro…
Rv0375c	452294..453154		Probable carbon monoxyde dehydrogenase (medium chain)	Rv0375c, (MTV036.10c), len: 286 aa. Probable carbon monoxide dehydrogenase, medium chain, similar to others e.g. AAD00361.1|U80806|CUTM carbon monoxide dehydrogenase middle subunit from Hydrogenophaga pseudoflava (287 aa); S49122|509389|CAA54900.1|X77931|CUTB carbon-monoxide dehydrogenase medium chain from Pseudomonas thermocarboxydovorans (287 aa); A56279|809564|CAA57827.1|X82447|OCCOXMSL4_1|COX…
Rv0379	455977..456192	secE2	Possible protein transport protein SecE2	Rv0379, (MTV036.14), len: 71 aa. Possible secE2,protein transport protein, showing similarity with P27340|S61G_SULSO|SECE preprotein translocase SECE subunit (protein transport protein SEC61 gamma subunit homolog) from Sulfolobus acidocaldarius (65 aa), FASTA scores: opt: 79, E(): 4.7. (30.3% identity in 66 aa overlap); and hypothetical proteins e.g. Q9HPW4|VNG1446H hypothetical protein from Halo…
Rv0380c	456268..456819		Possible RNA methyltransferase (RNA methylase)	Rv0380c, (MTV036.15c), len: 183 aa. Possible RNA methyltransferase, equivalent to CAC32002.1|AL583925 possible RNA methyltransferase from Mycobacterium leprae (182 aa). Also some similarity with others methyltransferases e.g. P19396|TRMH_ECOLI|78514|JV0043 tRNA (guanosine-2'-O-)-methyltransferase (tRNA methyltransferase) from Escherichia coli (229 aa), FASTA scores: opt: 227, E(): 1.4e-09, (28.9%…
Rv0381c	456915..457823		Hypothetical protein	Rv0381c, (MTV036.16c), len: 302 aa. Hypothetical unknown protein. Equivalent to AAK44616.1 from Mycobacterium tuberculosis strain CDC1551 (254 aa) but longer 48 aa.
Rv0382c	457841..458380	pyrE	Probable orotate phosphoribosyltransferase PyrE (OPRT) (oprtase)	Rv0382c, (MTV036.17c), len: 179 aa. Probable pyrE,orotate phosphoribosyltransferase, equivalent to CAC32004.1|AL583925 probable purine/pyrimidine phosphoribosyltransferase from Mycobacterium leprae (179 aa). Also highly similar to many others e.g. T36540|4753874|CAB42037.1|AL049754|SCH10.28c probable orotate phosphoribosyltransferase from Streptomyces coelicolor (182 aa); H69115|2622996|AAB86326.…
Rv0383c	458461..459315		Possible conserved secreted protein	Rv0383c, (MTV036.18c), len: 284 aa. Possible conserved secreted protein, with hydrophobic stretch in N-terminus and Pro-rich C-terminus. Equivalent to CAC32006.1|AL583925 possible secreted protein from Mycobacterium leprae (286 aa). A core mycobacterial gene; conserved in mycobacterial strains (See Marmiesse et al.,2004).
Rv0384c	459456..462002	clpB	Probable endopeptidase ATP binding protein (chain B) ClpB (ClpB protein) (heat shock protein F84.1)	Rv0384c, (MTV036.19c), len: 848 aa. Probable clpB (alternate gene name: htpM), endopeptidase ATP-binding protein, chain B, equivalent to AC32007.1|AL583925 heat shock protein from Mycobacterium leprae (848 aa). Also highly similar to others e.g. P53532|CLPB_CORGL|1163118|AAB49540.1|U43536|CGU43536_1 CLPB protein (heat-inducible expression) from Corynebacterium glutamicum (852 aa), FASTA scores: o…
Rv0385	462135..463307		Probable monooxygenase	Rv0385, (MTV036.20), len: 390 aa. Probable monooxygenase, similar to T37003|5738846|CAB52917.1|AL109949 probable flavohemoprotein from Streptomyces coelicolor (435 aa); and similar in part (C-termini) to various monooxygenases e.g. P19734|DMPP_PSESP|94993|F37831 phenol hydroxylase P5 protein (phenol 2-monooxygenase P5 component) from Pseudomonas putida (353 aa), FASTA scores: opt: 363, E(): 4.2e-…
Rv0386	463411..466668		Probable transcriptional regulatory protein (probably LuxR/UhpA-family)	Rv0386, (MTV036.21), len: 1085 aa. Probable regulatory protein, LuxR/uhpA family, highly similar to CAC30706.1|AL583923 possible transcriptional regulator from Mycobacterium leprae (1106 aa). Also similar in part to other regulatory proteins e.g. CAB95788.1|AL359949 putative multi-domain regulatory protein from Streptomyces coelicolor (780 aa); N-terminus of CAB92369.1|AL356612 putative AfsR-like…
Rv0389	468335..469594	purT	Probable phosphoribosylglycinamide formyltransferase 2 PurT (GART 2) (gar transformylase 2) (5'-phosphoribosylglycinamide transformylase 2) (formate-dependent gar transformylase)	Rv0389, (MTCY04D9.01, MTV036.24), len: 419 aa. Probable purT, phosphoribosylglycinamide formyltransferase 2, similar to others e.g. P33221|PURT_ECOLI|B1849 phosphoribosylglycinamide formyltransferase 2 from Escherichia coli strain K-12 (391 aa), FASTA scores: opt: 481, E(): 1.3e-22, (40.1% identity in 379 aa overlap); etc. Belongs to the PurK / PurT family. Cofactor: magnesium.
Rv0390	469591..470013		hypothetical protein	Rv0390, (MTCY04D9.02), len: 140 aa. Conserved protein, equivalent to AL023514|MLCB4_11|CAA18942.1|AL023514 hypothetical protein from Mycobacterium leprae (147 aa), FASTA scores: opt: 778,E(): 0, (79.0% identity in 138 aa overlap). Also similar to hypothetical proteins from several Rickettsia species.
Rv0391	470010..471230	metZ	Probable O-succinylhomoserine sulfhydrylase MetZ (OSH sulfhydrylase)	Rv0391, (MTCY04D9.03), len: 406 aa. Probable metZ,O-succinylhomoserine sulfhydrylase, equivalent, but shorter 20 aa in N-terminus, to AA18941.1|AL023514 O-succinylhomoserine sulfhydrylase from Mycobacterium leprae (426 aa). Also highly similar to others e.g. METZ_PSEAE|P55218 o-succinylhomoserine sulfhydrylase from Pseudomonas aeruginosa (403 aa), FASTA scores: opt: 1175,E(): 0, (47.2% identity i…
Rv0392c	471227..472639	ndhA	Probable membrane NADH dehydrogenase NdhA	Rv0392c, (MTCY04D9.04c), len: 470 aa. Probable ndhA,membrane NADH dehydrogenase, equivalent to many e.g. AF038423|AF038423_1 NADH dehydrogenase from Mycobacterium smegmatis (457 aa), FASTA scores: opt: 1991, E(): 0, (67.9% identity in 458 aa overlap); MLCB1788_3 NADH dehydrogenase from Mycobacterium leprae (466 aa), FASTA score: (62.5% identity in 467 aa overlap). Also similar to others from seve…
Rv0394c	474122..474841		Possible secreted protein	Rv0394c, (MTCY04D9.06c), len: 239 aa. Possible secreted protein, sharing no homology with other proteins. Has hydrophobic stretch at its N-terminus.
Rv0395	474940..475344		Hypothetical protein	Rv0395, (MTCY04D9.07), len: 134 aa. Hypothetical unknown protein.
Rv0396	475350..475742		Hypothetical protein	Rv0396, (MTCY04D9.08), len: 130 aa. Hypothetical unknown protein.
Rv0397	475816..476184		Conserved 13E12 repeat family protein	Rv0397, (MTCY04D9.09), len: 122 aa. Part of 13E12 repeat family of conserved Mycobacterium tuberculosis proteins, similar to downstream Rv0393|Z84725|MTCY4D9_5 conserved 13E12 repeat family protein (441 aa), FASTA scores: E(): 0, (87.7% identity in 122 aa overlap).
Rv0397A	476394..476642		hypothetical protein	Rv0397A, len: 82 aa. Conserved protein.
Rv0398c	476679..477320		Possible secreted protein	Rv0398c, (MTCY04D9.10c), len: 213 aa. Possible secreted protein, sharing no homology with other proteins. Has potential signal sequence with hydrophobic stretch from aa 7-25.
Rv0399c	477327..478556	lpqK	Possible conserved lipoprotein LpqK	Rv0399c, (MTCY04D9.11c), len: 409 aa. Possible lpqK,conserved lipoprotein, showing some similarity to penicillin binding proteins and various peptidases e.g. DAC_STRSQ|P15555 d-alanyl-d-alanine carboxypeptidase protein (406 aa), FASTA scores: opt: 348, E(): 5.6e-16,(29.2% identity in 301 aa overlap). Also similar to other Mycobacterium tuberculosis PBPs and esterases. Has possible N-terminal sign…
Rv0400c	478566..479753	fadE7	Acyl-CoA dehydrogenase FadE7	Rv0400c, (MTCY04D9.12c), len: 395 aa. Probable fadE7, acyl-CoA dehydrogenase, similar to many e.g. CAC12923.1|AL445403 putative acyl CoA dehydrogenase from Streptomyces coelicolor (397 aa); G624219 glutaryl-CoA dehydrogenase precursor (438 aa), FASTA scores: opt: 1161,E(): 0, (48.1% identity in 391 aa overlap); etc.
Rv0401	479789..480160		Probable conserved transmembrane protein	Rv0401, (MTCY04D9.14), len: 123 aa. Probable conserved transmembrane protein, equivalent to AL023514|MLCB4_9 putative integral membrane protein from Mycobacterium leprae (122 aa), FASTA scores: opt: 548, E(): 4.4e-32, (66.9% identity in 121 aa overlap). A core mycobacterial gene; conserved in mycobacterial strains (See Marmiesse et al., 2004).
Rv0402c	480355..483231	mmpL1	Probable conserved transmembrane transport protein MmpL1	Rv0402c, (MTCY04D9.15c), len: 958 aa. Probable mmpL1, conserved transmembrane transport protein (see Tekaia et al., 1999), member of RND superfamily, highly similar to other Mycobacterial proteins e.g. YV34_MYCTU|Q11171 hypothetical 106.2 kDa membrane protein from Mycobacterium tuberculosis (968 aa), FASTA scores: opt: 3551, E(): 0, (55.4% identity in 933aa overlap); YV34_MYCLE|P54881 hypothetica…
Rv0404	483977..485734	fadD30	Fatty-acid-AMP ligase FadD30 (fatty-acid-AMP synthetase) (fatty-acid-AMP synthase)	Rv0404, (MTCY04D9.17-MTCY22G10.00), len: 585 aa. fadD30, fatty-acid-AMP synthetase, similar to many e.g. MBU75685_1|AAB52538.1|U75685 acyl-CoA synthase from Mycobacterium bovis (582 aa); MASC_MYCLE|P54200 masc protein from Mycobacterium leprae (372 aa), FASTA scores: opt: 888, E(): 0, (44.2% identity in 342 aa overlap). Also similar to Y06J_MYCTU|Q10976 hypothetical 67.9 kDa protein (626 aa), FAS…
Rv0405	485731..489939	pks6	Probable membrane bound polyketide synthase Pks6	Rv0405, (MTCY22G10.01), len: 1402 aa. Probable pks6,membrane-bound polyketide synthase (see citation below),highly similar to others e.g. CAC29643.1|AL583917 putative polyketide synthase from Mycobacterium leprae (2103 aa); Y06K_MYCTU|Q10977 probable polyketide synthase (1876 aa),FASTA scores: opt: 2303, E(): 0, (38.7% identity in 1232 aa overlap); etc. Contains PS00606 Beta-ketoacyl synthases ac…
Rv0408	491786..493858	pta	Probable phosphate acetyltransferase Pta (phosphotransacetylase)	Rv0408, (MTCY22G10.04), len: 690 aa. Probable pta,phosphate acetyltransferase, highly similar to others e.g. PTA_ECOLI|P39184|11279789|JX0357|B2297 phosphate acetyltransferase from Escherichia coli strain K12 (713 aa), FASTA scores: opt: 1303, E(): 0, (38.0% identity in 718 aa overlap); etc. Belongs to the phosphate acetyltransferase and butyryltransferase family.
Rv0410c	495062..497314	pknG	Serine/threonine-protein kinase PknG (protein kinase G) (STPK G)	Rv0410c, (MTCY22G10.06c), len: 750 aa. PknG,serine/threonine-protein kinase (see citations below),equivalent to PKNG_MYCLE|P57993|13092623|CAC29812.1|AL583918 probable serine/threonine-protein kinase from Mycobacterium leprae (767 aa). Also similar to others e.g. AB76890.1|AL159139 putative serine/threonine protein kinase from Streptomyces coelicolor (774 aa); etc. Contains PS00108 Serine/Threoni…
Rv0411c	497314..498300	glnH	Probable glutamine-binding lipoprotein GlnH (GLNBP)	Rv0411c, (MTCY22G10.07c), len: 328 aa. Probable glnH, glutamine-binding protein, membrane-bound lipoprotein (see citation below), equivalent to AL035159|MLCB1450_15|T44736|4154051|CAA22704.1 glutamine-binding protein homolog from Mycobacterium leprae (325 aa), FASTA scores: opt: 1747, E(): 0, (79.3% identity in 328 aa overlap). Also similar to others e.g. GLNH_BACST|P27676 glutamine-binding prote…
Rv0412c	498300..499619		Possible conserved membrane protein	Rv0412c, (MTCY22G10.08c), len: 439 aa. Possible conserved membrane protein, equivalent to AL035159|MLCB1450_16|T44737 probable membrane protein from Mycobacterium leprae (403 aa), FASTA scores: opt: 2027,E(): 0, (80.4% identity in 403 aa overlap). Also some similarity with CAB71201.1|AL138538 putative secreted protein from Streptomyces coelicolor (429 aa).
Rv0414c	500350..501018	thiE	Thiamine-phosphate pyrophosphorylase ThiE (TMP pyrophosphorylase) (TMP-PPASE) (thiamine-phosphate synthase)	Rv0414c, (MTCY22G10.11c), len: 222 aa. thiE, thiamin phosphate pyrophosphorylase, equivalent to Q9ZBL5|AL035159|MLCB1450_17 probable thiamine-phosphate pyrophosphorylase from Mycobacterium leprae (235 aa), FASTA scores: opt: 1095, E(): 0, (78.0% identity in 223 aa overlap). Also similar to others e.g. T34974|5689976|CAB52013.1|AL109663 probable thiamin phosphate pyrophosphorylase from Streptomyce…
Rv0415	501148..502170	thiO	Possible thiamine biosynthesis oxidoreductase ThiO	Rv0415, (MTCY22G10.12), len: 340 aa. Possible thiO,thiamine biosynthesis oxidoreductase, equivalent to T44739|4154054|CAA22708.1|AL035159|MLCB1450.24 hypothetical protein from Mycobacterium leprae (340 aa), FASTA scores: opt: 1867, E(): 0, (82.0% identity in 338 aa overlap). Shows some similarity to other thiO proteins e.g. THIO_RHIET|O34292 Putative thiamine biosynthesis oxidoreductase from Rhiz…
Rv0417	502366..503124	thiG	Probable thiamin biosynthesis protein ThiG (thiazole biosynthesis protein)	Rv0417, (MTCY22G10.14), len: 252 aa. Probable thiG,thiamin biosynthesis protein, equivalent to AL035159|MLCB1450_20|T44741|THIG probable thiamin biosynthesis protein from Mycobacterium leprae (261 aa),FASTA scores: opt: 1380, E(): 0, (86.8% identity in 250 aa overlap). Also highly similar to others e.g. SCOEDB|SC6E10.03|T35490|THIG probable thiazole biosynthesis protein from Streptomyces coelicol…
Rv0418	503496..504998	lpqL	Probable lipoprotein aminopeptidase LpqL	Rv0418, (MTCCY22G10.15), len: 500 aa. Probable lpqL,lipoprotein aminopeptidase, similar to others e.g. B83278|9949035|AAG06327.1|AE004720_3|AE004720|PA2939 probable aminopeptidase from Pseudomonas aeruginosa (536 aa); P80561|APX_STRGR|SGAP|S66427 aminopeptidase from Streptomyces griseus (284 aa) (homology only with C-terminus of Rv0418); P37302|APE3_YEAST|1077010|A54134 aminopeptidase Y from Sacc…
Rv0419	505086..506582	lpqM	Possible lipoprotein peptidase LpqM	Rv0419, (MTCY22G10.16), len: 498 aa. Possible lpqM,lipoprotein peptidase ; has potential N-terminal signal peptide and contains PS00013 Prokaryotic membrane lipoprotein lipid attachment site, PS00142 Neutral zinc metallopeptidases, zinc-binding region signature.
Rv0421c	507132..507761		hypothetical protein	Rv0421c, (MTCY22G10.18c), len: 209 aa. Conserved hypothetical protein, showing similarity with NP_103507.1|14022684|BAB49293.1|AP002998 hypothetical protein from Mesorhizobium loti (214 aa).
Rv0422c	507758..508555	thiD	Probable phosphomethylpyrimidine kinase ThiD (HMP-phosphate kinase) (HMP-P kinase)	Rv0422c, (MTCY22G10.19c), len: 265 aa. Probable thiD, phosphomethylpyrimidine kinase, equivalent to AL035159|MLCB1450_21 phosphomethylpyrimidine kinase from Mycobacterium leprae (279 aa), FASTA scores: opt: 1386,E(): 0, (77.8% identity in 266 aa overlap). Also highly similar to others e.g. HIU32725_3|P44697|THID_HAEIN phosphomethylpyrimidine kinase from Haemophilus influenzae (269 aa), FASTA scor…
Rv0423c	508582..510225	thiC	Probable thiamine biosynthesis protein ThiC	Rv0423c, (MTCY22G10.20c), len: 547 aa. Probable thiC, thiamin biosynthesis protein, equivalent to Q9ZBL0|THIC_MYCLE|11279601|T44743|AL035159|MLCB1450_22 thiamine biosynthesis protein from Mycobacterium leprae (547 aa), FASTA scores: opt: 3283, E(): 0, (90.1% identity in 547 aa overlap). Also highly similar to others e.g. P45740|THIC_BACSU thiamin biosynthesis protein from Bacillus subtilis (590 a…
Rv0424c	510377..510652		Hypothetical protein	Rv0424c, (MTCY22G10.21c), len: 91 aa. Hypothetical unknown protein.
Rv0425c	510702..515321	ctpH	Possible metal cation transporting P-type ATPase CtpH	Rv0425c, (MTCY22G10.22c), len: 1539 aa. Possible ctpH, metal cation-transporting P-type ATPase (transmembrane protein), showing some similarity with CAA17934.1|AL022118|13093871|CAC32203.1|AL583926 putative cation-transporting ATPase from Mycobacterium leprae (1609 aa). Also similar to others ATPases e.g. AE000873_1 cation-transporting P-ATPase from Methanobacterium thermoautotrop (844 aa), FASTA…
Rv0426c	515373..515816		Possible transmembrane protein	Rv0426c, (MTCY22G10.23c), len: 147 aa. Possible transmembrane protein; has potential transmembrane domains aa 19-41, and aa 61-83.
Rv0427c	516017..516892	xthA	Probable exodeoxyribonuclease III protein XthA (exonuclease III) (EXO III) (AP endonuclease VI)	Rv0427c, (MTCY22G10.24c), len: 291 aa. Probable xthA (alternate gene name: xth), exodeoxyribonuclease III protein (see citation below), similar to others e.g. EX3_ECOLI|P09030 exodeoxyribonuclease III from Escherichia Coli strain K12 (268 aa), FASTA scores: opt: 360, E(): 1.2e-17, (29.3% identity in 270 aa overlap); etc. Belongs to the AP/EXOA family of DNA repair enzymes.
Rv0428c	516895..517803		GCN5-related N-acetyltransferase	Rv0428c, (MTCY22G10.25c), len: 302 aa. Probable acetyltransferase. Contains GNAT (Gcn5-related N-acetyltransferase) domain in C-terminal part. See Vetting et al. 2005.
Rv0429c	517803..518396	def	Probable polypeptide deformylase Def (PDF) (formylmethionine deformylase)	Rv0429c, (MTCY22G10.26c), len: 197 aa. Probable def,polypeptide deformylase, equivalent to CAC30884.1|AL583923 polypeptide deformylase from Mycobacterium leprae (197 aa). Also similar to others e.g. DEF_ECOLI|P27251|95874|S23107 polypeptide deformylase from Escherichia coli (169 aa),FASTA scores: opt: 179, E(): 1.8e-05, (34.6% identity in 162 aa overlap); etc. Belongs to the polypeptide deformyla…
Rv0430	518733..519041		hypothetical protein	Rv0430, (MTCY22G10.27), len: 102 aa. Conserved hypothetical protein, equivalent to AC30882.1|AL583923 conserved hypothetical protein from Mycobacterium leprae (102 aa). Also highly similar to CAB93047.1|SCD95A.20|AL357432 hypothetical protein from Streptomyces coelicolor (84 aa).
Rv0431	519073..519567		Putative tuberculin related peptide	Rv0431, (MTCY22G10.28), len: 164 aa. Putative tuberculin related peptide; almost identical to D00815|MSGAT103_1 AT103 from Mycobacterium tuberculosis (172 aa), FASTA score: (99.4% identity in 163 aa overlap). Highly similar to to CAC30881.1|AL583923 tuberculin related peptide (AT103) from Mycobacterium leprae (167 aa). Some similarity to G550415|HRPC (282 aa), FASTA scores: opt: 120, E(): 0.36, (…
Rv0432	519600..520322	sodC	Periplasmic superoxide dismutase [Cu-Zn] SodC	Rv0432, (MTCY22G10.29), len: 240 aa. sodC,periplasmic superoxide dismutase [Cu-Zn], equivalent to CAC30880.1|AL583923 superoxide dismutase precursor (Cu-Zn) from Mycobacterium leprae (240 aa); and AAK20038.1|AF326234_1 copper zinc superoxide dismutase from Mycobacterium avium subsp. paratuberculosis (226 aa). Also similar to others e.g. SODC_PHOLE|P00446 superoxide dismutase precursor (Cu-Zn) fro…
Rv0433	520324..521454		hypothetical protein	Rv0433, (MTCY22G10.30), len: 376 aa. Conserved hypothetical protein, similar to other hypothetical proteins e.g. P77213|YBDK_ECOLI hypothetical 41.7 KD protein from Escherichia coli strain K12 (372 aa), FASTA scores: opt: 555, E(): 2e-30, (28.2% identity in 365 aa overlap).
Rv0434	521514..522167		hypothetical protein	Rv0434, (MTCY22G10.31), len: 217 aa. Conserved hypothetical protein, similar to AE002052_2 from Deinococcus radiodurans (213 aa), FASTA scores: opt: 258,E(): 4e-10, (31.9% identity in 213 aa overlap); SYCSLRB_122|Q55701 hypothetical 24.5 kDa protein from Synechocystis (214 aa), FASTA scores: opt: 156, E(): 0.00041, (28.4% identity in 204 aa overlap); MXABSGA_1|LON2_MYXXA|P36774 ATP-dependent prot…
Rv0435c	522347..524533		Putative conserved ATPase	Rv0435c, (MTCY22G10.32c), len: 728 aa. Putative conserved ATPase, similar to others e.g. SAV_SULAC|Q07590 sav protein involved in cell division from sulfolobus acidocaldarius (780 aa), FASTA scores: opt: 897, E(): 0,(34.5% identity in 693 aa overlap); NP_148637.1|7435761|B72479 transitional endoplasmic reticulum ATPase from Aeropyrum pernix (699 aa); etc. Also similar to Rv3610c and Rv2115c from …
Rv0436c	524530..525390	pssA	Probable CDP-diacylglycerol--serine O-phosphatidyltransferase PssA (PS synthase) (phosphatidylserine synthase)	Rv0436c, (MTCY22G10.33c), len: 286 aa. Probable pssA, PS synthase (CDP-diacylglycerol--serine O-phosphatidyltransferase) (see citation below), integral membrane protein, equivalent to AL035159|MLCB1450_9|T44730 from Mycobacterium leprae (300 aa), FASTA scores: opt: 1506, E(): 0, (77.9% identity in 285 aa overlap). Also highly similar to others e.g. NP_108059.1|14027250|BAB54204.1|AP003012 phospha…
Rv0437c	525387..526082	psd	Possible phosphatidylserine decarboxylase Psd (PS decarboxylase)	Rv0437c, (MTV037.01c), len: 231 aa (start uncertain). Possible psd, phosphatidylserine decarboxylase , equivalent to CAC29819.1|AL583918 conserved hypothetical protein from Mycobacterium leprae (243 aa); and highly similar to MLCB1450.11|T44729|4154044|CAA22695.1|AL035159 hypothetical protein from Mycobacterium leprae (202 aa),FASTA score: (74.6% identity in 197 aa overlap). Also similar to other…
Rv0438c	526143..527360	moeA2	Probable molybdopterin biosynthesis protein MoeA2	Rv0438c, (MTV037.02c), len: 405 aa. Probable moeA2,molybdenum cofactor biosynthesis protein, highly similar to many e.g. Y10817|ANY10817_2 from A. nicotinovorans (429 aa), FASTA scores: opt: 786, E(): 0, (39.2% identity in 398 aa overlap); etc. Also similar to MOEA1|Rv0994|MTCI237.08|O05577 probable molybdopterin biosynthesis protein from Mycobacterium tuberculosis (426 aa), FASTA scores: opt: 66…
Rv0439c	527379..528314		Probable dehydrogenase/reductase	Rv0439c, (MTV037.03c), len: 311 aa. Probable dehydrogenase/reductase, equivalent to AL035159|MLCB1450_6|T44727 probable oxidoreductase from Mycobacterium leprae (304 aa), FASTA scores: opt: 1360,E(): 0, (69.2% identity in 302 aa overlap). Also highly similar to various oxidoreductases, generally dehydrogenases/reductases e.g. PA5031|C83017|9951320|AAG08416.1|AE004916_5|AE004916 probable short cha…
Rv0440	528608..530230	groEL2	60 kDa chaperonin 2 GroEL2 (protein CPN60-2) (GroEL protein 2) (65 kDa antigen) (heat shock protein 65) (cell wall protein A) (antigen A)	Rv0440, (MTV037.04), len: 540 aa. GroEL2 (alternate gene names: groL2, groEL-2, hsp65, hsp60), 60 kDa chaperonin 2 (see Shinnick 1987). Purified 65 kDa antigen can elicit a strong delayed-type hypersensitivity reaction in experimental animals infected with M. tuberculosis. This protein is one of the major immunoreactive proteins of the mycobacteria. This antigen contains epitopes that are common …
Rv0441c	530296..530724		Hypothetical protein	Rv0441c, (MTV037.05c), len: 142 aa. Hypothetical unknown protein.
Rv0443	532396..532911		hypothetical protein	Rv0443, (MTV037.07), len: 171 aa. Conserved protein,highly similar to AL049863|SC5H1_23|T35339 hypothetical protein from Streptomyces coelicolor (171 aa), FASTA scores: opt: 561, E(): 2.3e-32, (49.7% identity in 165 aa overlap); and CAC42482.1|AJ318385 hypothetical protein from Amycolatopsis mediterranei (163 aa).
Rv0444c	533091..533789	rskA	Anti-sigma factor RskA (regulator of sigma K)	Rv0444c, (MTV037.08c), len: 232 aa. RskA, regulator of SigK (See Said-Salim et al., 2006); C-terminus similar to P12752|Y24K_STRGR hypothetical 24.7 kDa protein from Streptomyces griseus (238 aa), FASTA scores: opt: 207, E(): 2.2e-05, (32.9% identity in 158 aa overlap). Cleaved by Rip|Rv2869c, in M. tuberculosis Erdman (See Sklar et al.,2010).
Rv0445c	533833..534396	sigK	Alternative RNA polymerase sigma factor SigK	Rv0445c, (MTV037.09c), len: 187 aa. sigK,alternative RNA polymerase sigma factor (see citations below), highly similar to others e.g. 5531433|CAB50938.1|AL096849|T36745 probable RNA polymerase sigma factor from Streptomyces coelicolor (185 aa); NP_105607.1|14024791|BAB51393.1|AP003005 RNA polymerase sigma factor from Mesorhizobium loti (179 aa); 1654108|AAB17906.1|U11283|A58883 probable transcrip…
Rv0446c	534445..535215		Possible conserved transmembrane protein	Rv0446c, (MTV037.10c), len: 256 aa. Possible conserved transmembrane protein, similar at N-terminus to U1740AF|U15183|MLU15183_40 from Mycobacterium leprae (117 aa), FASTA scores: opt: 175, E(): 2.5e-05, (62.5% identity in 40 aa overlap); and at C-terminus to AL021529|SC10A5_3 from Streptomyces coelicolor (226 aa), FASTA scores: opt: 207, E(): 9.8e-07, (34.2% identity in 114 aa overlap). Also sim…
Rv0447c	535224..536507	ufaA1	Probable cyclopropane-fatty-acyl-phospholipid synthase UfaA1 (cyclopropane fatty acid synthase) (CFA synthase)	Rv0447c, (MTV037.11c), len: 427 aa (start uncertain). Probable ufaA1,cyclopropane-fatty-acyl-phospholipid synthase, similar to others e.g. NP_102178.1|14021351|BAB47964.1|AP002994 cyclopropane-fatty-acyl-phospholipid synthase from Mesorhizobium loti (378 aa); B82240|9655593|AAF94281.1|AE004192 cyclopropane-fatty-acyl-phospholipid synthase from Vibrio cholerae (432 aa); P30010|CFA_ECOLI cyclopropa…
Rv0448c	536504..537169		hypothetical protein	Rv0448c, (MTV037.12c), len: 221 aa. Conserved hypothetical protein, similar to other hypothetical proteins e.g. Z74841|BOD5A2_1 from B. oleracea (283 aa),FASTA scores: opt: 257, E(): 1.4e-10, (32.0% identity in 197 aa overlap); etc. Some similarity to U15183|MLU15183_38 from Mycobacterium leprae (82 aa), FASTA scores: opt: 134,E(): 0.014, (71.0% identity in 31 aa overlap).
Rv0449c	537229..538548		hypothetical protein	Rv0449c, (MTV037.13c), len: 439 aa. Conserved hypothetical protein, some similarity with several hypothetical proteins and various enzymes e.g. AAK24569.1|AE005927 amine oxidase, flavin-containing from Caulobacter crescentus (454 aa); BAB02771.1|AB023036 mycolic acid methyl transferase-like protein from Arabidopsis thaliana (842 aa); BAB01742.1|AP000374 protein which contains similarity to cyclop…
Rv0450c	538588..541491	mmpL4	Probable conserved transmembrane transport protein MmpL4	Rv0450c, (MTV037.14c), len: 967 aa. Probable mmpL4,conserved transmembrane transport protein (see citations below), member of RND superfamily, equivalent to U1740V|P54881|YV34_MYCLE hypothetical 105.2 kDa protein from Mycobacterium leprae (959 aa), FASTA scores: opt: 5051, E(): 0, (78.4% identity in 962 aa overlap). Also highly similar to other proteins from Mycobacterium tuberculosis e.g. Z83860…
Rv0451c	541488..541910	mmpS4	Probable conserved membrane protein MmpS4	Rv0451c, (MTV037.15c), len: 140 aa. Probable mmpS4,conserved membrane protein (see citations below),equivalent to U1740W|P54880|YV33_MYCLE hypothetical 16.9 kDa protein from Mycobacterium leprae (154 aa), FASTA scores: opt: 727, E(): 0, (75.9% identity in 137 aa overlap). Also similar to other Mycobacterial proteins e.g. Z84725|MTCY04D9.16c from Mycobacterium tuberculosis (142 aa), FASTA scores: …
Rv0452	542142..542852		Possible transcriptional regulatory protein	Rv0452, (MTV037.16), len: 236 aa. Possible transcriptional regulator, similar to several putative TetR-family transcriptional regulators from Streptomyces coelicolor. Also similar in N-terminus to U1740Y|U15183|MLU15183_33 from Mycobacterium leprae (67 aa), FASTA score: (76.1% identity in 67 aa overlap). Contains probable helix-turn-helix motif at aa 44-65 (Score 1727, +5.07 SD).
Rv0454	544835..545185		hypothetical protein	Rv0454, (MTV037.18), len: 116 aa (start uncertain). Conserved hypothetical protein, showing similarity with AAA63007.1|U15183 hypothetical protein from Mycobacterium leprae (115 aa), FASTA scores: opt: 151, E(): 0.0019,(31.5% identity in 89 aa overlap).
Rv0455c	545375..545821		hypothetical protein	Rv0455c, (MTV037.19c), len: 148 aa. Conserved protein, equivalent to CAC31896.1|AL583925 possible secreted protein from Mycobacterium leprae (153 aa). Has hydrophobic stretch at N-terminus. A core mycobacterial gene; conserved in mycobacterial strains (See Marmiesse et al., 2004). Predicted to be an outer membrane protein (See Song et al., 2008).
Rv0456A	547076..547357	mazF1	Possible toxin MazF1	Rv0456A, len: 93 aa. Possible mazF1, toxin, part of toxin-antitoxin (TA) operon with Rv0456B (See Pandey and Gerdes, 2005; Zhu et al., 2006); N-terminus highly similar to N-terminal part of P71650|Rv2801c|MT2869|MTCY16B7.42 conserved hypothetical protein from Mycobacterium tuberculosis (118 aa), FASTA scores: opt: 303, E(): 1e-14,(60.44% identity in 91 aa overlap). Also some similarity in part wi…
Rv0456c	545889..546803	echA2	enoyl-CoA hydratase EchA2 (enoyl hydrase) (unsaturated acyl-CoA hydratase) (crotonase)	Rv0456c, (MTCI429A.02, MTV037.20c), len: 304 aa. Probable echA2, enoyl-CoA hydratase, similar to other enoyl-CoA hydratases e.g. Q13011 peroxisomal enoyl-CoA hydratase-like protein (328 aa), FASTA scores: opt: 209,E(): 5.3e-07, (31.7% identity in 142 aa overlap). Also similar to several other proteins from Mycobacterium tuberculosis e.g. MTCY09F9.29 FASTA score: (32.9% identity in 146 aa overlap)…
Rv0457c	547586..549607		Probable peptidase	Rv0457c, (MTCI429A.01, MTV038.01c), len: 673 aa. Probable peptidase, similar to many e.g. NP_102851.1|14022026|BAB48637.1 probable endopeptidase from Mesorhizobium loti (687 aa); Y4NA_RHISN|P55577 probable peptidase (726 aa), FASTA scores: opt: 1126, E(): 0, (40.9% identity in 491 aa overlap). Also similar to Mycobacterium tuberculosis protein MTCY369.26 FASTA score: (33.8% identity in 299 aa ove…
Rv0458	549675..551198		Probable aldehyde dehydrogenase	Rv0458, (MTV038.02), len: 507 aa. Probable aldehyde dehydrogenase, highly similar to many, closest to P46369|THCA_RHOER EPTC-inducible aldehyde dehydrogenase from Rhodococcus erythropolis (506 aa), FASTA scores: opt: 2767, E(): 0, (79.7% identity in 507 aa overlap); AAC13641.1|AF029733 chloroacetaldehyde dehydrogenase from Xanthobacter autotrophicus (505 aa), FASTA scores: opt: 2563, E(): 0, (75.…
Rv0459	551198..551689		hypothetical protein	Rv0459, (MTV038.03), len: 163 aa. Conserved hypothetical protein, highly similar to other hypothetical proteins. Note that highly similar to products of unidentified ORFs in Xanthobacter autotrophicus, AF029733_2 (139 aa), and Rhodococcus erythropolis, REREUTP BC_1 (186 aa). Like MTV038.03, these ORF's are linked to aldehyde dehydrogenase genes. FASTA scores: AF0297|AF029733_2 (139 aa), opt: 439,…
Rv0460	551749..551988		Conserved hydrophobic protein	Rv0460, (MTV038.04), len: 79 aa. Conserved hydrophobic protein, highly similar AAA63024.1|U15183 hypothetical protein from Mycobacterium leprae (56 aa),FASTA scores: opt: 197, E(): 3.7e-09, (63.8% identity in 47 aa overlap).
Rv0461	552026..552550		Probable transmembrane protein	Rv0461, (MTV038.05), len: 174 aa (start uncertain). Probable transmembrane protein. Nucleotide position 552085 in the genome sequence has been corrected, A:G resulting in Q20Q.
Rv0462	552614..554008	lpdC	Dihydrolipoamide dehydrogenase LpdC (lipoamide reductase (NADH)) (lipoyl dehydrogenase) (dihydrolipoyl dehydrogenase) (diaphorase)	Rv0462, (MTV038.06), len: 464 aa. LpdC (alternate gene name: TB49.2, CIP50), dihydrolipoamide dehydrogenase (see Argyrou & Blanchard 2001), equivalent to AAA63016.1|U15183 lipoamide dehydrogenase from Mycobacterium leprae (467 aa), FASTA scores: opt: 2583,E(): 0, (83.1% identity in 467 aa overlap). Also similar to to many e.g. P50970|DLDH_ZYMMO|X82291|ZMLPD_1 dihydrolipoamide dehydrogenase from Z…
Rv0463	554016..554309		Probable conserved membrane protein	Rv0463, (MTV038.07), len: 97 aa. Probable conserved transmembrane protein, highly similar to AAA63017.1|U15183 hypothetical protein from Mycobacterium leprae (101 aa),FASTA scores: opt: 364, E(): 4e-21, (57.9% identity in 95 aa overlap). A core mycobacterial gene; conserved in mycobacterial strains (See Marmiesse et al., 2004).
Rv0464c	554313..554885		hypothetical protein	Rv0464c, (MTV038.08c), len: 190 aa. Conserved protein, highly similar to CAC31982.1|AL583925 conserved hypothetical protein from Mycobacterium leprae (188 aa). Also some similarity with Rv1531|AL022000|MTV045_5|D70820 hypothetical protein from Mycobacterium tuberculosis (188 aa), FASTA scores: E(): 9.6e-10, (30.9% identity in 175 aa overlap). A core mycobacterial gene; conserved in mycobacterial …
Rv0465c	554882..556306		Probable transcriptional regulatory protein	Rv0465c, (MTV038.09c), len: 474 aa. Probable transcriptional regulator, highly similar to AC44331.1|AL596102 putative DNA-binding protein from Streptomyces coelicolor (489 aa); and similar to several hypothetical proteins and others transcriptional regulators. Some similarity in N-terminal region (1-100 aa) with repressors e.g. P06153|RPC_BPPH1 immunity repressor protein (144 aa), FASTA scores: o…
Rv0466	556458..557252		hypothetical protein	Rv0466, (MTV038.10), len: 264 aa. Conserved protein,equivalent to CAC31980.1|AL583925 conserved hypothetical protein from Mycobacterium leprae (264 aa). Similar to Rv2001|Z74025|MTCY39.17c hypothetical 28.7 KDA protein from Mycobacterium tuberculosis (250 aa), FASTA scores: opt: 592, E(): 0, (38.0% identity in 263 aa overlap). Some similarity to several thioesterases e.g. Q42561|ATACPTE17_1 acyl-…
Rv0467	557527..558813	icl1	Isocitrate lyase Icl (isocitrase) (isocitratase)	Rv0467, (MTV038.11), len: 428 aa. Icl1, isocitrate lyase (see citations below), highly similar to many,closest to Z29367|RFISCILY_1 from R. fascians (429 aa),FASTA scores: opt: 2359, E(): 0, (80.7% identity in 429 aa overlap). Belongs to the isocitrate lyase family. Has 2-methyl-isocitrate lyase (MCL) activity in M. tuberculosis Erdman (See Munoz-Elias et al., 2006; Gould et al., 2006). Predicted…
Rv0468	558895..559755	fadB2	3-hydroxybutyryl-CoA dehydrogenase FadB2 (beta-hydroxybutyryl-CoA dehydrogenase) (BHBD)	Rv0468, (MTV038.12), len: 286 aa. fadB2,3-hydroxybutyryl-CoA dehydrogenase, equivalent to CAC31978.1|AL583925 3-hydroxyacyl-CoA dehydrogenase from Mycobacterium leprae (287 aa). Also similar to many 3-hydroxybutyryl-CoA dehydrogenases e.g. U32229|BJU32229_1 beta-hydroxybutyryl coenzyme A dehydrogenase from Bradyrhizobium japonicum (293 aa), FASTA scores: opt: 771,E(): 0, (45.7% identity in 282 aa…
Rv0469	559888..560748	umaA	Possible mycolic acid synthase UmaA	Rv0469, (MTV038.13), len: 286 aa. Possible umaA,mycolic acid synthase (see citations below), highly similar to CAC30854.1|AL583923 methyl mycolic acid synthase 1 from Mycobacterium leprae (286 aa); and CAC31976.1|AL583925 Mycolic acid synthase from Mycobacterium leprae (295 aa),FASTA scores: opt: 1402, E(): 0, (69.6% identity in 286 aa overlap). Also very similar to mycobacterial methyltransferas…
Rv0470c	560848..561711	pcaA	Mycolic acid synthase PcaA (cyclopropane synthase)	Rv0470c, (MTV038.14), len: 287 aa. PcaA (previously known as umaA2), mycolic acid synthase (cyclopropane synthase) (see citations below), equivalent to CAC31976.1|AL583925 Mycolic acid synthase from Mycobacterium leprae (295 aa); and highly similar to S72886|B2168_F3_130|467038|AAA17222.1|U00018 hypothetical protein from Mycobacterium leprae (308 aa); Q11195|CFA1_MYCTU cyclopropane-fatty-acyl-pho…
Rv0471c	562225..562713		Hypothetical protein	Rv0471c, (MTV038.15c), len: 162 aa. Hypothetical unknown protein.
Rv0472c	562723..563427		Probable transcriptional regulatory protein (possibly TetR-family)	Rv0472c, (MTV038.16c), len: 234 aa. Probable regulatory protein, possibly TetR family, equivalent to CAC31974.1|AL583925 possible TetR-family transcriptional regulator from Mycobacterium leprae (233 aa). Also similar to CAC01492.1|AL391017 putative transcriptional regulatory protein from Streptomyces coelicolor (218 aa); and CAC01371.1|AL390975 putative TetR-family transcriptional regulator from …
Rv0473	563564..564934		Possible conserved transmembrane protein	Rv0473, (MTV038.17), len: 456 aa. Possible conserved transmembrane protein, showing some similarity to hypothetical proteins e.g. NP_102800.1|14021975|BAB48586.1|AP002996 hypothetical protein from Mesorhizobium loti (431 aa); P39385|YJIN_ECOLI|YJIN|B4336 hypothetical 48.2 kDa protein (potential integral membrane protein) from Escherichia coli strain K12 (426 aa), FASTA scores: opt: 396, E(): 9.8e…
Rv0474	565021..565443		Probable transcriptional regulatory protein	Rv0474, (MTV038.18), len: 140 aa. Probable transcriptional regulator, highly similar to others e.g. CAC04034.1|AL391406 putative DNA-binding protein from Streptomyces coelicolor (141 aa); N-terminus of NP_104173.1|14023352|BAB49959.1|AP003000 transcriptional regulator from Mesorhizobium loti (219 aa); N-terminus of A83618|PA0225 probable transcription regulator from Pseudomonas aeruginosa (179 aa…
Rv0475	565797..566396	hbhA	Iron-regulated heparin binding hemagglutinin HbhA (adhesin)	Rv0475, hbhA (MTCY20G9.01), len: 199 aa. HbhA,iron-regulated heparin-binding hemagglutinin (see citations below), equivalent to CAC31971.1|AL583925 possible hemagglutinin from Mycobacterium leprae (188 aa). Contains possible N-terminal signal sequence and K-a-rich region at C-terminus: subcellular location: surface associated. A core mycobacterial gene; conserved in mycobacterial strains (See Mar…
Rv0476	566508..566771		Possible conserved transmembrane protein	Rv0476, (MTCY20G9.02), len: 87 aa. Possible conserved transmembrane protein, equivalent to CAC31970.1|AL583925 conserved membrane protein from Mycobacterium leprae (95 aa). Also highly similar to CAC04036.1|AL391406 putative membrane protein from Streptomyces coelicolor (113 aa). Contains PS00606 Beta-ketoacyl synthases active site.
Rv0477	566776..567222		Possible conserved secreted protein	Rv0477, (MTCY20G9.03), len: 148 aa. Possible conserved secreted protein, equivalent to CAC31969.1|AL583925 hypothetical protein from Mycobacterium leprae (123 aa). Also similar to G83406|PA1914 conserved hypothetical protein from Pseudomonas aeruginosa (408 aa). Contains possible N-terminal signal sequence. A core mycobacterial gene; conserved in mycobacterial strains (See Marmiesse et al., 2004).
Rv0478	567222..567896	deoC	Probable deoxyribose-phosphate aldolase DeoC (phosphodeoxyriboaldolase) (deoxyriboaldolase)	Rv0478, (MTCY20G9.04), len: 224 aa. Probable deoC,deoxyribose-phosphate aldolase, equivalent to Q9CB45|DEOC_MYCLE deoxyribose-phosphate aldolase from Mycobacterium leprae (226 aa). Also highly similar to others e.g. DEOC_BACSU|P39121 from Bacillus subtilis (214 aa), FASTA scores: opt: 543, E(): 1.4e-26, (45.9% identity in 209 aa overlap); etc. Belongs to the DEOC/FBAB family of aldolases, DEOC su…
Rv0479c	567921..568967		Probable conserved membrane protein	Rv0479c, (MTCY20G9.04c), len: 348 aa. Probable conserved membrane protein, equivalent to CAC31967.1|AL583925 possible secreted protein from Mycobacterium leprae (254 aa); and C-terminus highly similar to AAF74996.1|AF143402_1|AF143402 putative multicopper oxidase from Mycobacterium avium (149 aa). Contains hydrophobic domain in centre of protein. A core mycobacterial gene; conserved in mycobacter…
Rv0480c	568964..569806		Possible amidohydrolase	Rv0480c, (MTCY20G9.06c), len: 280 aa. Possible amidohydrolase, highly similar to NP_302587.1|NC_002677|CAC31966.1|AL583925 putative hydrolase from Mycobacterium leprae (271 aa). Also similar to other hydrolases and hypothetical proteins e.g. NP_601985.1|NC_003450 Predicted amidohydrolase from Corynebacterium glutamicum (266 aa); NP_459623.1|NC_003197 putative hydrolase from Salmonella typhimurium…
Rv0481c	569988..570512		Hypothetical protein	Rv0481c, (MTCY20G9.07c), len: 174 aa. Hypothetical unknown protein.
Rv0482	570539..571648	murB	Probable UDP-N-acetylenolpyruvoylglucosamine reductase MurB (UDP-N-acetylmuramate dehydrogenase)	Rv0482, (MTCY20G9.08), len: 369 aa. Probable murB,UDP-N-acetylenolpyruvoylglucosamine reductase (see citation below), equivalent to CAC31964.1|AL583925 UDP-N-acetylenolpyruvoylglucosamine reductase from Mycobacterium leprae (367 aa). Also highly similar to others e.g. MURB_ECOLI|P08373 UDP-N-acetylenolpyruvoylglucosamine reductase from Escherichia coli (342 aa), FASTA scores: opt: 292, E(): 6.3e-…
Rv0483	571710..573065	lprQ	Probable conserved lipoprotein LprQ	Rv0483, (MTCY20G9.09), len: 451 aa. Probable lprQ,conserved lipoprotein, equivalent to CAC31963.1|AL583925|ML2446 possible lipoprotein from Mycobacterium leprae (441 aa); appears longer than ML2446,so start may be further downstream. Shows also similarity with MLCL383_24|O07707 hypothetical 43.6 kDa protein from Mycobacterium leprae; and to Q49706|B1496_F2_81 (271 aa). Similar to others lipoprote…
Rv0485	573984..575300		Possible transcriptional regulatory protein	Rv0485, (MTCY20G9.11), len: 438 aa. Possible transcriptional repressor, member of the NAGC/XYLR repressor family; similar to several e.g. D87820_3|O32446|D82254 NAGC N-acetylglucosamine repressor from Vibrio cholerae (404 aa), FASTA scores: opt: 378, E(): 1.2e-17, (26.9% identity in 350 aa overlap); NAGC_ECOLI|P15301 N-acetylglucosamine repressor from Escherichia coli (406 aa), FASTA scores: opt:…
Rv0486	575348..576790	mshA	Glycosyltransferase MshA	Rv0486, (MTCY20G9.12), len: 480 aa. MshA,glycosyltransferase (see citations below), highly similar to P54138|Y486_MYCLE|ML2443 possible glycosyl transferase from Mycobacterium leprae (428 aa); and S72892|B2168_C2_201 probable hexosyltransferase from Mycobacterium leprae (409 aa), FASTA scores: opt: 2375, E(): 0, (86.4% identity in 413 aa overlap). Also highly similar to CAC04040.1|AL391406 putati…
Rv0487	576787..577338		hypothetical protein	Rv0487, (MTCY20G9.13), len: 183 aa. Conserved hypothetical protein, highly similar to P54139|Y487_MYCLE|U00018_38|ML2442 hypothetical 20.8 KDA protein from Mycobacterium leprae (184 aa), FASTA scores: opt: 760, E(): 2.4 e-34, (73.0% identity in 159 aa overlap). Also highly similar to CAC04041.1|AL391406 conserved hypothetical protein from Streptomyces coelicolor (168 aa).
Rv0488	577664..578269		Probable conserved integral membrane protein	Rv0488, (MTCY20G9.14), len: 201 aa. Probable conserved integral membrane protein, LysE family possibly involved in transport of Lysine, similar to others and conserved hypothetical proteins e.g. AB93746.1|AL357613 putative membrane transport protein from Streptomyces coelicolor (204 aa); D83100|PA4365 probable transporter from Pseudomonas aeruginosa (200 aa); YGGA_ECOLI|P11667 hypothetical 21.7 k…
Rv0489	578426..579175	gpm1	Probable phosphoglycerate mutase 1 Gpm1 (phosphoglyceromutase) (PGAM) (BPG-dependent PGAM)	Rv0489, (MTCY20G9.15), len: 249 aa. Probable gpm1,phosphoglycerate mutase 1, equivalent to P53531|PMGY_MYCLE phosphoglycerate mutase from Mycobacterium leprae (247 aa). Also highly similar to others e.g. PMG1_ECOLI|P31217 (249 aa), FASTA scores: opt: 805, E(): 0, (51.4% identity in 245 aa overlap); etc. Contains PS00175 Phosphoglycerate mutase family phosphohistidine signature, and PS00017 ATP/GT…
Rv0490	579349..580581	senX3	Putative two component sensor histidine kinase SenX3	Rv0490, (MTCY20G9.16), len: 410 aa. Putative senX3,two-component sensor histidine kinase, transmembrane protein (see citations below), equivalent to O07129|SEX3_MYCBO sensor-like histidine kinase SENX3 from Mycobacterium bovis BCG (410 aa), FASTA scores: E(): 0,(99.5% identity in 410 aa overlap); and highly similar to P54883|SEX3_MYCLE|SENX3 sensor-like histidine kinase from Mycobacterium leprae …
Rv0491	580809..581492	regX3	Two component sensory transduction protein RegX3 (transcriptional regulatory protein) (probably LuxR-family)	Rv0491, (MTCY20G9.17), len: 227 aa. RegX3, response regulator protein (sensory transduction protein) (see citations below), equivalent to O07130|RGX3_MYCBO|REGX3 sensory transduction protein from Mycobacterium bovis BCG (227 aa); AAG09797.1|AF258346_2|AF258346|REGX3 response regulator from Mycobacterium smegmatis (228 aa); equivalent to P54884|RGX3_MYCLE|REGX3 sensory transduction protein from My…
Rv0492A	583375..583704		Hypothetical protein	Rv0492A, len: 109 aa. Hypothetical unknown protein. GC plot suggests CDS.
Rv0492c	581489..583378		Probable oxidoreductase GMC-type	Rv0492c, (MT0511/MT0512, MTCY20G9.18c), len: 629 aa. Probable oxidoreductase GMC type, similar to others except in N-terminus e.g. P55582|AE000087_5|Y4NJ_RHISN hypothetical GMC-type oxidoreductase from Rhizobium sp. (505 aa), FASTA scores: opt: 873, E():0, (34.3% identity in 502 aa overlap); YTH2_RHOER|P46371 hypothetical 53.0 kDa GMC-type oxidoreductase from Rhodococcus erythropolis (493 aa), FA…
Rv0493c	583701..584690		hypothetical protein	Rv0493c, (MTCY20G9.19), len: 329 aa. Conserved protein, showing some similarity to U00018_33|B2168_F2_93 from Mycobacterium leprae (167 aa), FASTA scores: opt: 166,E(): 0.00077, (35.9% identity in 131 aa overlap).
Rv0494	584695..585423		Probable transcriptional regulatory protein (probably GntR-family)	Rv0494, (MTCY20G9.20), len: 242 aa. Probable transcriptional regulator, GntR family, with C-terminal part highly similar to S72893|B2168_C2_205 hypothetical protein from Mycobacterium leprae (105 aa). Also similar to other transcription regulators e.g. PDHR_ECOLI|P06957 pyruvate dehydrogenase complex repressor PDHR or GENA from Escherichia coli (254 aa), FASTA scores: opt: 284, E(): 1.2e-11, (32.…
Rv0495c	585424..586314		hypothetical protein	Rv0495c, (MTCY20G9.21c), len: 296 aa. Conserved hypothetical protein, highly similar to S72915|B2168_F1_37 hypothetical protein from Mycobacterium leprae (323 aa),FASTA scores: opt: 1615, E(): 0, (82.7% identity in 271 aa overlap); and P54579|Y495_MYCLE|ML243|13094009|CAC31952.1|AL583925 conserved hypothetical protein from Mycobacterium leprae (277 aa). Also highly similar to Q9X8H2|Y716_STRCO|SC…
Rv0496	586394..587380		hypothetical protein	Rv0496, (MTCY20G9.22), len: 328 aa. Conserved hypothetical protein, highly similar to S72894|467046|AAA17230.1|U00018 exopolyphosphatase ppx from Mycobacterium leprae (406 aa), FASTA scores: opt: 1902,E(): 0, (86.6% identity in 343 aa overlap); and P54882|Y496_MYCLE|ML2434|13094008|CAC31951.1|AL583925 hypothetical 36.2 KDA protein from Mycobacterium leprae (339 aa). Also highly similar to hypothe…
Rv0497	587377..588309		Probable conserved transmembrane protein	Rv0497, (MTCY20G9.23), len: 310 aa. Probable conserved transmembrane protein, equivalent (but shorter in C-terminus) to P54580|Y497_MYCLE|ML2433 hypothetical 37.9 KDA protein from Mycobacterium leprae (355 aa). N-terminus highly similar to S72922|B2168_C1_166|467074 hypothetical protein from Mycobacterium leprae (118 aa), FASTA scores: opt: 350, E(): 1.4e-12, (57.9% identity in 114 aa overlap); a…
Rv0498	588325..589167		hypothetical protein	Rv0498, (MTCY20G9.24), len: 280 aa. Conserved hypothetical protein, highly similar to P54581|Y498_MYCLE|ML2432 hypothetical 30.5 KDA protein from Mycobacterium leprae (280 aa); and S72896|B2168_C2_210 hypothetical protein from Mycobacterium leprae (244 aa),FASTA scores: opt: 1486, E():0, (89.3% identity in 244 aa overlap). Also similar to Q9X8H0|Y714_STRCO|SCE7.14c hypothetical protein from Strep…
Rv0499	589183..590058		hypothetical protein	Rv0499, (MTCY20G9.25), len: 291 aa. Conserved hypothetical protein, showing some similarity to AL031184|SC2A11_16|T34762 hypothetical protein from Streptomyces coelicolor (340 aa), FASTA scores: opt: 240,E(): 1.8e-07, (28.9% identity in 270 aa overlap).
Rv0500	590083..590970	proC	Probable pyrroline-5-carboxylate reductase ProC (P5CR) (P5C reductase)	Rv0500, (MTCY20G9.26), len: 295 aa. Probable proC,Pyrroline-5-carboxylate reductase (see citation below),equivalent to P46725|PROC_MYCLE pyrroline-5-carboxylate reductase from Mycobacterium leprae (294 aa), FASTA scores: opt: 1473, E(): 0, (82.4% identity in 295 aa overlap). Also similar to others e.g. P46540|PROC_CORGL pyrroline-5-carboxylate reductase from Corynebacterium glutamicum (270 aa); T…
Rv0500A	591111..591347		hypothetical protein	Rv0500A, len: 78 aa. Conserved protein, similar to proteins from Mycobacterium leprae and Streptomyces coelicolor e.g. U00018_25 from Mycobacterium leprae cosmid B2168 (86 aa), FASTA scores: opt: 428, E(): 1.3e-27, (82.6% identity in 86 aa overlap); AL079345|SCE68_26 from Streptomyces coelicolor cosmid E6 (70 aa), FASTA scores: opt: 252, E(): 1.2 e-13, (72.2 identity in 54 aa overlap).
Rv0500B	591475..591576		hypothetical protein	Rv0500B, len: 33 aa. Conserved hypothetical protein. Basic protein 18 of the 33 aa are Arg or Lys, with strong similarity to AL079345|SCE68_25 protein from Streptomyces coelicolor cosmid E6 (32 aa), FASTA scores: opt: 176, E(): 1e-06, (93.1% identity in 29 aa overlap). Same gene arrangement in both actinomycetes.
Rv0501	591654..592784	galE2	Possible UDP-glucose 4-epimerase GalE2 (galactowaldenase) (UDP-galactose 4-epimerase) (uridine diphosphate galactose 4-epimerase) (uridine diphospho-galactose 4-epimerase)	Rv0501, (MTCY20G9.28), len: 376 aa. Possible galE2,UDP-glucose 4-epimerase, highly similar (except in N-terminus) to CAC31944.1|AL583925 possible glucose epimerase/dehydratase from Mycobacterium leprae (364 aa). N-terminus highly similar to S72923|B2168_C1_174|467075|AAA17259.1|U00018 hypothetical protein from Mycobacterium leprae (180 aa), FASTA scores: opt: 934, E(): 0, (89.6% identity in 164 a…
Rv0502	592791..593867		hypothetical protein	Rv0502, (MTCY20G9.29), len: 358 aa. Conserved protein, equivalent to P54878|Y502_MYCLE|ML2427 hypothetical 40.5 KDA protein from Mycobacterium leprae (367 aa), FASTA scores: opt: 2042, E(): 0, (84.1% identity in 365 aa overlap). Also similar to T36273|SCE68.23c hypothetical protein from Streptomyces coelicolor (355 aa). C-terminal similar to AL021529|SC10A5_4|T34572 hypothetical protein from Stre…
Rv0503c	593871..594779	cmaA2	Cyclopropane-fatty-acyl-phospholipid synthase 2 CmaA2 (cyclopropane fatty acid synthase) (CFA synthase) (cyclopropane mycolic acid synthase 2) (mycolic acid trans-cyclopropane synthetase)	Rv0503c, (MTCY20G9.30c), len: 302 aa. CmaA2 (alternate gene name: cma2),cyclopropane-fatty-acyl-phospholipid synthase 2 (mycolic acid trans-cyclopropane synthetase) (see citations below). Note that this protein has 302 aa and not 322 aa: we have chosen a different initiation codon on the basis of homology. Equivalent to S72886|B2168_F3_130 hypothetical protein from Mycobacterium leprae (308 aa), …
Rv0504c	594802..595302		hypothetical protein	Rv0504c, (MTCY20G9.31c), len: 166 aa. Conserved protein, equivalent to P54879|Y504_MYCLE|ML2425 hypothetical 18.7 KDA protein from Mycobacterium leprae (166 aa), FASTA scores: opt: 884, E(): 0, (83.1% identity in 166 aa overlap); and highly similar to other proteins from Mycobacterium leprae. Also highly similar to CAB77410.1|AL160431|SCD82.07 hypothetical protein from Streptomyces coelicolor (15…
Rv0505c	595464..596585	serB1	Possible phosphoserine phosphatase SerB1 (PSP) (O-phosphoserine phosphohydrolase) (pspase)	Rv0505c, (MTCY20G9.32c), len: 373 aa. Possible serB1, phosphoserine phosphatase, equivalent (but longer ~70 aa in N-terminus) to S72914|serB phosphoserine phosphatase from Mycobacterium leprae (300 aa), FASTA scores: opt: 1570, E(): 0, (83.0% identity in 306 aa overlap). C-terminus highly similar to CAB55344.1|AJ010584 phosphoserine phosphatase from Streptomyces coelicolor (266 aa). Low similarit…
Rv0506	596759..597202	mmpS2	Probable conserved membrane protein MmpS2	Rv0506, (MTCY20G9.33), len: 147 aa. Probable mmpS2,conserved membrane protein (see citation below), highly similar to other Mycobacterial proteins e.g. C-terminus of AAD44232.1|AF143772_38|AF143772|TmtpA from Mycobacterium avium (221 aa); P54880|MMS4_MYCLE|MMPS4 putative membrane protein from Mycobacterium leprae (154 aa), FASTA scores: opt: 392, E(): 1.3e-20, (43.7% identity in 151 aa overlap); …
Rv0507	597199..600105	mmpL2	Probable conserved transmembrane transport protein MmpL2	Rv0507, (MTCY20G9.34), len: 968 aa. Probable mmpL2,conserved transmembrane transport protein (see citations below), member of RND superfamily, highly similar to other Mycobacterial proteins e.g. YV34_MYCLE from Mycobacterium leprae (959 aa), FASTA scores: opt: 3699, E(): 0, (58.3% identity in 940 aa overlap); and the Mycobacterium tuberculosis proteins MTV037_14, MTV040_4, MTCY98_8,MTCY4D9_15, MT…
Rv0509	600441..601847	hemA	Probable glutamyl-tRNA reductase HemA (GLUTR)	Rv0509, (MTCY20G9.36), len: 468 aa. Probable hemA,glutamyl-tRNA reductase, equivalent to HEM1_MYCLE|P46724 glutamyl-tRNA reductase from Mycobacterium leprae (467 aa),FASTA scores: opt: 2377, E(): 0, (82.3% identity in 463 aa overlap). Also highly similar (sometimes in part) to others e.g. Q9WX15|HEM1_STRCO glutamyl-tRNA reductase from Streptomyces coelicolor (581 aa); P16618|HEM1_BACSU|HEMA gluta…
Rv0510	601857..602786	hemC	Probable porphobilinogen deaminase HemC (PBG) (hydroxymethylbilane synthase) (HMBS) (pre-uroporphyrinogen synthase)	Rv0510, (MTCY21C8.01-MTCY20G9.37), len: 309 aa. Probable hemC, hydroxymethylbilane synthase (porphobilinogen deaminase), equivalent to HEM3B|Q49808|HEM3_MYCLE porphobilinogen deaminase from Mycobacterium leprae (315 aa), FASTA scores: opt: 889, E(): 0, (88.1% identity in 159 aa overlap). Also highly similar to others e.g. Q9WX16|HE31_STRCO probable porphobilinogen deaminase from Streptomyces coel…
Rv0511	602819..604516	hemD	Probable uroporphyrin-III C-methyltransferase HemD (uroporphyrinogen III methylase) (urogen III methylase) (SUMT) (urogen III methylase) (UROM)	Rv0511, (MTCY21C8.02), len: 565 aa. Probable hemD (alternate gene name: cysG), uroporphyrin-III C-methyltransferase, highly similar to others e.g. CAC31936.1|AL583925 possible uroporphyrin-III C-methyltransferase from Mycobacterium leprae (563 aa); and S72909|CYSG from Mycobacterium leprae (472 aa), FASTA scores: opt: 1946, E(): 0, (83.3% identity in 472 aa overlap); T36265|5123662|CAB45351.1|AL0…
Rv0512	604602..605591	hemB	Probable delta-aminolevulinic acid dehydratase HemB (porphobilinogen synthase) (ALAD) (ALADH)	Rv0512, (MTCY20G10.02), len: 329 aa. Probable hemB,delta-aminolevulinic acid dehydratase, equivalent to 46723|HEM2_MYCLE delta-aminolevulinic acid dehydratase from Mycobacterium leprae (329 aa). Also highly similar to many e.g. P54919|HEM2_STRCO from Streptomyces coelicolor (330 aa); HEM2_ECOLI|P15002 from Escherichia coli (323 aa),FASTA scores: opt: 942, E(): 0, (47.6% identity in 317 aa overlap…
Rv0513	605604..606152		Possible conserved transmembrane protein	Rv0513, (MTCY20G10.03), len: 182 aa. Possible conserved transmembrane protein, with its N-terminus highly similar to S72925|B2168_C1_182 hypothetical protein from Mycobacterium leprae (103 aa), FASTA scores: opt: 217, E(): 8.2e-14, (45.3 % identity in 106 aa overlap).
Rv0514	606149..606448		Possible transmembrane protein	Rv0514, (MTCY20G10.04), len: 99 aa. Possible transmembrane protein.
Rv0516c	608059..608535		Possible anti-anti-sigma factor	Rv0516c, (MTCY20G10.06c), len: 158 aa. Possible anti-anti-sigma factor, showing some similarity to Rv1365c|MTCY02B10_29 from Mycobacterium tuberculosis (128 aa), FASTA scores: E(): 0.0012, (27.4% identity in 124 aa overlap).
Rv0517	608746..610056		Possible membrane acyltransferase	Rv0517, (MTCY20G10.07), len: 436 aa. Possible acyltransferase, integral membrane protein, equivalent (but longer 26 aa in N-terminus) to AAK44761.1|AE006954 putative acyltransferase from Mycobacterium tuberculosis strain CDC1551 (410 aa). Also similar to many acyltransferases e.g. MDMB_STRMY|Q00718 from Streptomyces mycarofaciens (387 aa), FASTA scores: opt: 200, E(): 1.1e-08, (28.2% identity in …
Rv0518	610188..610883		Possible exported protein	Rv0518, (MTCY20G10.08), len: 231 aa. Possible exported protein; has hydrophobic N-terminus.
Rv0519c	611172..612074		Possible conserved membrane protein	Rv0519c, (MTCY20G10.09c), len: 300 aa. Possible conserved membrane protein, with hydrophobic region near N-terminus. Could be a lipase. Similar to Rv0774c|MTCY369.19c|A70708 from Mycobacterium tuberculosis (312 aa), FASTA scores: opt: 1092, E(): 0, (57.9% identity in 299 aa overlap). Contains PS00120 Lipases, serine active site.
Rv0520	612255..612605		Possible methyltransferase/methylase (fragment)	Rv0520, (MTCY20G10.10), len: 116 aa. Possible fragment of methyltransferase (possibly first part), highly similar to part of several methyltransferases e.g. Q43445|U43683 S-adenosyl-L-methionine:DELTA24-sterol-C-methyltransferase from Glycine max (Soybean)(367 aa), FASTA scores: opt: 190,E(): 2.3e-12, (39.2% identity in 74 aa overlap). Also some similarity to MTCY19G5_5 from Mycobacterium tubercu…
Rv0522	613038..614342	gabP	Probable GABA permease GabP (4-amino butyrate transport carrier) (GAMA-aminobutyrate permease)	Rv0522, (MTCY20G10.12), len: 434 aa. Probable gabP,GABA permease (gamma-aminobutyrate permease), integral membrane protein, highly similar to others e.g. GABP_ECOLI|P25527 gaba permease from Escherichia coli (466 aa), FASTA scores: opt: 1218, E(): 0, (44.3% identity in 424 aa overlap); etc. Also similar to other M. tuberculosis permeases e.g. MTCY13E10.06c FASTA score: (34.4% identity in 407 aa o…
Rv0524	614835..616223	hemL	Probable glutamate-1-semialdehyde 2,1-aminomutase HemL (GSA) (glutamate-1-semialdehyde aminotransferase) (GSA-at)	Rv0524, (MTCY25D10.03), len: 462 aa. Probable hemL,glutamate-1-semialdehyde 2,1-aminomutase, equivalent to P46716|GSA_MYCLE glutamate-1-semialdehyde 2,1-aminomutase from Mycobacterium leprae (446 aa), FASTA scores: opt: 1532, E(): 0, (82.6% identity in 460 aa overlap). Also highly similar to others e.g. Q9F2S0|GSA_STRCO from Streptomyces coelicolor (438 aa); Q06774|GSA_PROFR from Propionibacteriu…
Rv0525	616223..616831		hypothetical protein	Rv0525, (MTCY25D10.04), len: 202 aa. Conserved protein, equivalent to Q49821|B2168_C3_276|S72912 hypothetical protein from Mycobacterium leprae (202 aa),FASTA scores: opt: 1151, E(): 0, (82.5% identity in 200 aa overlap). Also highly similar to CAC08377.1|AL392176 putative phosphoglycerate mutase from Streptomyces coelicolor (233 aa); and similar to SLL0395|Q55734 hypothetical 23.8 kDa protein fr…
Rv0526	616846..617496		Possible thioredoxin protein (thiol-disulfide interchange protein)	Rv0526, (MTCY25D10.05), len: 216 aa. Possible thioredoxin protein (thiol-disulfide interchange protein) ,equivalent to Q49816|U2168C|S72901 hypothetical protein from Mycobacterium leprae (216 aa), FASTA scores: opt: 1144, E(): 0, (78.5% identity in 214 aa overlap). C-terminus shows some similarity to C-terminus of thioredoxins e.g. RESA_BACSU|P35160 resa protein from Bacillus subtilis (181 aa), F…
Rv0527	617493..618272	ccdA	Possible cytochrome C-type biogenesis protein CcdA	Rv0527, (MTCY25D10.06), len: 259 aa. Possible ccdA,cytochrome C-type biogenesis protein, integral membrane protein, equivalent to Q49810|B2168_C1_192|S72890 hypothetical protein from Mycobacterium leprae (262 aa),FASTA scores: opt: 1341, E(): 0, (79.0% identity in 262 aa overlap). Also highly similar to others e.g. CAC08380.1 (253 aa); CCDA_BACSU|P45706 cytochrome C-type biogenesis protein from B…
Rv0528	618305..619894		Probable conserved transmembrane protein	Rv0528, (MTCY25D10.07), len: 529 aa. Probable conserved transmembrane protein, equivalent (shorter 14 aa in N-terminus) to CAC31926.1|AL583925 conserved membrane protein from Mycobacterium leprae (542 aa). Also highly similar to Q49817|B2168_C2_237|S72902 hypothetical protein from Mycobacterium leprae (364 aa), FASTA scores: opt: 1846, E(): 0, (81.1% identity in 338 aa overlap); and Q49811|B2168_…
Rv0529	619891..620865	ccsA	Possible cytochrome C-type biogenesis protein CcsA	Rv0529, (MTCY25D10.08), len: 324 aa. Possible ccsA,cytochrome C-type biogenesis protein, integral membrane protein, equivalent to NP_302558.1|NC_002677|B2168_C3_281 possible cytochrome C biogenesis protein from Mycobacterium leprae (327 aa), FASTA scores: opt: 1779, E(): 0, (82.9% identity in 327 aa overlap). Also highly similar to others e.g. CAC08382.1|AL392176 putative cytochrome biogenesis re…
Rv0530	620907..622124		hypothetical protein	Rv0530, (MTCY25D10.09), len: 405 aa. Conserved protein, similar in part to other hypothetical proteins e.g. AL031231|SC3C3_3|CAA20252.1 from Streptomyces coelicolor (1083 aa), FASTA scores: opt: 870, E(): 0,(39.5% identity in 443 aa overlap); etc. Also similar to Mycobacterium tuberculosis proteins e.g. Rv3868, Rv0282,Rv1798, etc.
Rv0530A	622121..622282		hypothetical protein	Rv0530A, len: 53 aa. Conserved protein.
Rv0531	622329..622646		Possible conserved membrane protein	Rv0531, (MTCY25D10.10), len: 105 aa. Possible conserved membrane protein, highly similar to Y13803|MLB1306_1|CAA74131.1 hypothetical protein from Mycobacterium leprae (86 aa), FASTA scores: E(): 2.1e-24,(74.4% identity in 86 aa overlap); and NP_302557.1|NC_002677 putative membrane protein from Mycobacterium leprae (111 aa). A core mycobacterial gene; conserved in mycobacterial strains (See Marmie…
Rv0534c	625562..626440	menA	1,4-dihydroxy-2-naphthoate octaprenyltransferase MenA (DHNA-octaprenyltransferase)	Rv0534c, (MTCY25D10.13c), len: 292 aa. Probable menA, 1,4-dihydroxy-2-naphthoate octaprenyltransferase,integral membrane protein, equivalent to Y13803|MLB1306_2|NP_302556.1 probable 4-dihydroxy-2-naphthoate octaprenyltransferase from Mycobacterium leprae (294 aa), FASTA scores: opt: 1509,E(): 0, (80.2% identity in 288 aa overlap). Also highly similar to others e.g. MENA_ECOLI|P32166|B3930 from Es…
Rv0535	626457..627251	pnp	Probable 5'-methylthioadenosine phosphorylase Pnp (MTA phosphorylase)	Rv0535, (MTCY25D10.14c), len: 264 aa. Probable pnp,5'-methylthioadenosine phosphorylase, highly similar to others e.g. CAB90972.1|AL355832 putative methylthioadenosine phosphorylase from Streptomyces coelicolor (280 aa); etc. Also similar to Rv3307|deoD probable purine nucleoside phosphorylase from Mycobacterium tuberculosis (268 aa). Belongs to the PNP/MTAP family 2 of phosphorylases. Gene name …
Rv0536	627248..628288	galE3	Probable UDP-glucose 4-epimerase GalE3 (galactowaldenase) (UDP-galactose 4-epimerase) (uridine diphosphate galactose 4-epimerase) (uridine diphospho-galactose 4-epimerase)	Rv0536, (MTCY25D10.15), len: 346 aa. Possible galE3,UDP-glucose 4-epimerase, highly similar to CAB76986.1|AL159178 putative epimerase from Streptomyces coelicolor (334 aa); and similar to other epimerases e.g. NP_436775.1|NC_003078 putative NDP-glucose dehydrataseepimerase protein from Sinorhizobium meliloti (368 aa); AF143772|AF143772_7 GepiA from Mycobacterium avium strain 2151 (353 aa), FASTA …
Rv0537c	628298..629731		Probable integral membrane protein	Rv0537c, (MTCY25D10.16c), len: 477 aa. Probable integral membrane protein, showing weak similarity to YDNK_STRCO|P40180 hypothetical 41.2 kDa protein from Streptomyces coelicolor (411 aa), FASTA scores: opt: 122,E(): 0.85, (28.2% identity in 373 aa overlap).
Rv0538	630040..631686		Possible conserved membrane protein	Rv0538, (MTCY25D10.17), len: 548 aa. Possible conserved membrane protein. Middle region highly similar to AAB63811.1|AF009829|MBE4863a|O32850 unknown protein from Mycobacterium bovis (295 aa) possible transmembrane protein with a repetitive proline, threonine-rich region at C-terminus.
Rv0539	631743..632375		Probable dolichyl-phosphate sugar synthase (dolichol-phosphate sugar synthetase) (dolichol-phosphate sugar transferase) (sugar phosphoryldolichol synthase)	Rv0539, (MTCY25D10.18), len: 210 aa. Probable dolichol-P-sugar synthase, highly similar to CAB76989.1|AL159178 putative glycosyltransferase from Streptomyces coelicolor (242 aa), and similar to various dolichol-P-sugar synthetases and sugar transferases e.g. NP_126257.1|NC_000868 dolichyl-phosphate mannose synthase related protein from Pyrococcus abyssi (211 aa); N-terminus of NP_127133.1|NC_0008…
Rv0540	632372..633034		hypothetical protein	Rv0540, (MTCY25D10.19), len: 220 aa. Conserved hypothetical protein, similar to hypothetical proteins from Streptomyces coelicolor: CAB76990.1|AL159178 (213 aa); N-terminus of BAA84086.1|AB032065 (446 aa); and CAB61872.1|AL133252|SCE46_21 (210 aa), FASTA scores: opt: 267, E(): 5.3e-10, (32.7% identity in 202 aa overlap). Also some similarity with D90913_63|PCC6803 from Synecho cystis sp (211 aa),…
Rv0541c	633055..634404		Probable conserved integral membrane protein	Rv0541c, (MTCY25D10.20c), len: 449 aa. Probable conserved integral membrane protein, highly similar (except first 40 residues) to CAB76994.1|AL159178 putative integral membrane protein from Streptomyces coelicolor (456 aa). Also some similarity to Q13724|GCS1_HUMAN mannosyl-oligosaccharide glucosidase (834 aa), FASTA scores: opt: 150, E(): 0.013, (27.1% identity in 339 aa overlap). Contains PS000…
Rv0542c	634416..635504	menE	Possible O-succinylbenzoic acid--CoA ligase MenE (OSB-CoA synthetase) (O-succinylbenzoate-CoA synthase)	Rv0542c, (MTCY25D10.21c), len: 362 aa. Possible menE, O-succinylbenzoic acid-CoA ligase, highly similar to Q50170|AAA63145.1|U15187|XCLB 4-Coumarate--CoA ligase from Mycobacterium leprae (352 aa), FASTA scores: opt: 1815,E(): 0, (78.9% identity in 351 aa overlap). Also similar to N-terminus of acid-CoA ligases e.g. NP_471116.1|NC_003212 O-succinylbenzoic acid-CoA ligase from Listeria innocua (469…
Rv0543c	635573..635875		hypothetical protein	Rv0543c, (MTCY25D10.22c), len: 100 aa. Conserved protein, equivalent to Q50171|MLU15187_32|NP_302469.1|NC_002677 conserved hypothetical protein from Mycobacterium leprae (100 aa),FASTA scores: opt: 493, E(): 6.1e-30, (73.5% identity in 98 aa overlap). Some similarity to Rv3046c|NP_217562.1 from Mycobacterium tuberculosis. A core mycobacterial gene; conserved in mycobacterial strains (See Marmiess…
Rv0544c	635935..636213		Possible conserved transmembrane protein	Rv0544c, (MTCY25D10.23c), len: 92 aa. Possible conserved transmembrane protein, equivalent to NP_302470.1|NC_002677 possible membrane protein from Mycobacterium leprae (96 aa); and shows some similarity to MLU15187_33|Q50172|U296V from Mycobacterium leprae (36 aa),FASTA scores: opt: 151, E(): 2.1e-05, (71.4% identity in 35 aa overlap). Also some similarity with VATL_NEPNO|Q26250 vacuolar ATP synt…
Rv0545c	636210..637463	pitA	Probable low-affinity inorganic phosphate transporter integral membrane protein PitA	Rv0545c, (MTCY25D10.24c), len: 417 aa. Probable pitA, low-affinity inorganic phosphate transporter,integral membrane protein, equivalent to Q50173|NP_302471.1 pitA from Mycobacterium leprae (414 aa), FASTA scores: opt: 2035, E(): 0, (76.3% identity in 418 aa overlap). Also highly similar to others e.g. CAB59461.1|AL132644 putative low-affinity phosphate transport protein from Streptomyces coelico…
Rv0546c	637583..637969		hypothetical protein	Rv0546c, (MTCY25D10.25c), len: 128 aa. Conserved protein, equivalent to AAA63111.1|U15187|Q50174|U296X hypothetical protein from Mycobacterium leprae (144 aa),FASTA scores: opt: 748, E(): 0, (84.2% identity in 133 aa overlap). Also highly similar to CAB95979.1|AL360034 conserved hypothetical protein from Streptomyces coelicolor (130 aa); and similar to AE000854_8|O26852 S-D-lactoylglutathione met…
Rv0547c	638032..638916		Possible oxidoreductase	Rv0547c, (MTCY25D10.26c), len: 294 aa. Possible oxidoreductase, similar to various oxidoreductases e.g. fatty acyl-CoA reductase from Acinetobacter calcoaceticus (295 aa); NP_280196.1|NC_002607 3-oxoacyl-[acyl-carrier-protein] reductase from Halobacterium sp. NRC-1 (255 aa); NP_349214.1|NC_003030 Short-chain alcohol dehydrogenase family protein from Clostridium acetobutylicum (255 aa); etc. Also …
Rv0548c	639012..639956	menB	Naphthoate synthase MenB (dihydroxynaphthoic acid synthetase) (DHNA synthetase)	Rv0548c, (MTCY25D10.27c), len: 314 aa. menB,naphthoate synthase (dihydroxynaphthonic acid synthase),equivalent to NP_302473.1|NC_002677 naphthoate synthase from Mycobacterium leprae (300 aa). Also similar to others e.g. MENB_ECOLI|P27290 naphthoate synthase from Escherichia coli (285 aa), FASTA scores: opt: 599, E(): 9.3e-33, (48.1 identity in 285 aa overlap); etc. Belongs to the enoyl-CoA hydrat…
Rv0549c	640228..640641	vapC3	Possible toxin VapC3	Rv0549c, (MTCY25D10.28c), len: 137 aa. Possible vapC3, toxin, part of toxin-antitoxin (TA) operon with Rv0550c, contains PIN domain (see Arcus et al., 2005; Pandey and Gerdes, 2005). Similar to others e.g. Rv0960,Rv0065, and Rv1720c from Mycobacterium tuberculosis.
Rv0550c	640638..640904	vapB3	Possible antitoxin VapB3	Rv0550c, (MTCY25D10.29c), len: 88 aa. Possible vapB3, antitoxin, part of toxin-antitoxin (TA) operon with Rv0549c (See Arcus et al., 2005; Pandey and Gerdes, 2005).
Rv0551c	641096..642811	fadD8	Probable fatty-acid-CoA ligase FadD8 (fatty-acid-CoA synthetase) (fatty-acid-CoA synthase)	Rv0551c, (MTCY25D10.30c), len: 571 aa. Probable fadD8, fatty-acid-CoA synthetase, similar to many e.g. LCFA_ECOLI|P29212 long-chain-fatty-acid--CoA ligase (561 aa), FASTA scores: opt: 585, E(): 9.5e-30, (28.7% identity in 536 aa overlap); etc. Contains PS00455 Putative AMP-binding domain signature. Note other possible start sites exist downstream of this start.
Rv0552	642889..644493		hypothetical protein	Rv0552, (MTCY25D10.31), len: 534 aa. Conserved protein, similar to others from several organisms. Also shows some similarity with regulatory proteins e.g. AEPA_ERWCA|Q06555 exoenzymes regulatory protein aepA [Precursor] from Erwinia carotovora (465 aa), FASTA scores: opt: 278, E(): 7.6e-11, (23.0% identity in 408 aa overlap). Also similar to Z99119|BSUB0016_28 from Bacillus subtilis (529 aa), FAS…
Rv0553	644490..645470	menC	Probable muconate cycloisomerase MenC (cis,cis-muconate lactonizing enzyme) (MLE)	Rv0553, (MTCY25D10.32), len: 326 aa. Probable menC,muconate cycloisomerase, equivalent to NP_302476.1|NC_002677 putative isomerase/racemase from Mycobacterium leprae (334 aa). Also similar to other muconate cycloisomerases e.g. TCBD_PSESP|P27099 chloromuconate cycloisomerase (370 aa), FASTA scores: opt: 249, E(): 7.8e-09, (32.7% identity in 199 aa overlap). Also similar to O-succinylbenzoate-CoA …
Rv0554	645467..646255	bpoC	Possible peroxidase BpoC (non-haem peroxidase)	Rv0554, (MTCY25D10.33), len: 262 aa. Possible bpoC,peroxidase (non-haem peroxidase), equivalent to NP_302477.1|NC_002677 putative hydrolase from Mycobacterium leprae (265 aa). Also highly similar or similar to various hydrolases and peroxidases e.g. CAB38877.1|AL035707|T36181 probable hydrolase from Streptomyces coelicolor (272 aa); CAC48368.1|Y16952 putative hydrolase from Amycolatopsis mediterr…
Rv0555	646298..647962	menD	Probable bifunctional menaquinone biosynthesis protein MenD : 2-succinyl-6-hydroxy-2,4-cyclohexadiene-1-carboxylate synthase (SHCHC synthase) + 2-oxoglutarate decarboxylase (alpha-ketoglutarate decarboxylase) (KDC)	Rv0555, (MTCY25D10.34), len: 554 aa. Probable menD,menaquinone biosynthesis protein, including 2-succinyl-6-hydroxy-2,4-cyclohexadiene-1-carboxylate synthase and 2-oxoglutarate decarboxylase activities. Equivalent to NP_302478.1|NC_002677 putative 2-succinyl-6-hydroxy-2,4-cyclohexadiene-1-carboxylate synthase / 2-oxoglutarate decarboxylase from Mycobacterium leprae (556 aa). Also similar to other…
Rv0556	647959..648474		Probable conserved transmembrane protein	Rv0556, (MTCY25D10.35), len: 171 aa. Probable conserved transmembrane protein, equivalent to NP_302479.1|NC_002677 putative membrane protein from Mycobacterium leprae (175 aa). A core mycobacterial gene; conserved in mycobacterial strains (See Marmiesse et al.,2004).
Rv0557	648536..649672	mgtA	Mannosyltransferase MgtA	Rv0557, (MTCY25D10.36), len: 378 aa. MgtA (previously known as pimB), mannosyltransferase (see citation below), similar to other various transferases e.g. NP_243554.1|NC_002570 alpha-D-mannose-alpha(1-6)phosphatidyl myo-inositol monomannoside transferase from Bacillus halodurans (381 aa); NP_249533.1|NC_002516 probable glycosyl transferase from Pseudomonas aeruginosa (406 aa); NP_419573.1|NC_0026…
Rv0558	649689..650393	menH	Probable ubiquinone/menaquinone biosynthesis methyltransferase MenH (2-heptaprenyl-1,4-naphthoquinone methyltransferase)	Rv0558, (MTCY25D10.37), len: 234 aa. Probable menH (alternate gene name: menG), ubiquinone/menaquinone biosynthesis methlytransferase (2-heptaprenyl-1,4-naphthoquinone methyltransferase),equivalent to NP_302480.1|NC_002677 putative ubiquinone/menaquinone biosynthesis methyltransferase from Mycobacterium leprae (238 aa). Also highly similar to others e.g. CAB44537.1|AL078618|T34630 from Streptomyc…
Rv0559c	650407..650745		Possible conserved secreted protein	Rv0559c, (MTCY25D10.38c), len: 112 aa. Possible conserved secreted protein, similar to NP_302481.1|NC_002677 putative secreted protein from Mycobacterium leprae (112 aa). Also similar to Y08B_MYCTU|Q11048 hypothetical 11.6 kDa protein FASTA scores: opt: 111, E(): 011, (25.4% identity in 114 aa overlap). Contains possible N-terminal signal sequence. A core mycobacterial gene; conserved in mycobact…
Rv0560c	650779..651504		Possible benzoquinone methyltransferase (methylase)	Rv0560c, (MTCY25D10.39c), len: 241 aa. Possible benzoquinone methyltransferase (see citation below),similar to other hypothetical proteins and methyltransferases e.g. Q54300 methyltransferase (211 aa),FASTA scores: opt: 203, E(): 4.8e-07, (30.9% identity in 136 aa overlap). Similar to Rv3699, Rv1377c, Rv2675c, etc from Mycobacterium tuberculosis. Rv0560c can be induced by salicylate and para-amin…
Rv0561c	651529..652755		Possible oxidoreductase	Rv0561c, (MTCY25D10.40c), len: 408 aa. Possible oxidoreductase, highly similar (except in first 30 aa) to NP_302482.1|NC_002677 putative FAD-linked oxidoreductase from Mycobacterium leprae (408 aa). Also similar to T34627 probable electron transfer oxidoreductase from Streptomyces coelicolor (430 aa); and some bacteriochlorophyll synthases e.g. NP_069300.1|NC_000917 bacteriochlorophyll synthase f…
Rv0562	652771..653778	grcC1	Probable polyprenyl-diphosphate synthase GrcC1 (polyprenyl pyrophosphate synthetase)	Rv0562, (MTCY25D10.41), len: 335 aa. Probable grcC1,polyprenyl diphosphate synthetase, equivalent to NP_302483.1|NC_002677 polyprenyl diphosphate synthase component from Mycobacterium leprae (330 aa). Also similar to others (generally hepta or hexaprenyl) e.g. GRC3_BACSU|P31114 probable heptaprenyl diphosphate syntetase (348 aa), FASTA scores: opt: 599, E(): 4e-31,(33.2% identity in 307 aa overla…
Rv0563	653879..654739	htpX	Probable protease transmembrane protein heat shock protein HtpX	Rv0563, (MTV039.01, MTCY25D10.42), len: 286 aa. (alternative start at position 654006). Probable htpX,protease heat shock protein X (transmembrane protein),equivalent to NP_302484.1|NC_002677 putative peptidase from Mycobacterium leprae (287 aa). Also highly similar to others e.g. CAC08262.1|AL392146 putative peptidase from Streptomyces coelicolor (287 aa); NP_387431.1|NC_003047 putative protease…
Rv0564c	654924..655949	gpdA1	Probable glycerol-3-phosphate dehydrogenase [NAD(P)+] GpdA1 (NAD(P)H-dependent glycerol-3-phosphate dehydrogenase) (NAD(P)H-dependent dihydroxyacetone-phosphate reductase)	Rv0564c, (MTV039.02c), len: 341 aa. Possible gpdA1(alternate gene names: gpsA, glyC),glycerol-3-phosphate dehydrogenase [NAD(P)+] dependent,similar to many other glycerol-3-phosphate dehydrogenases e.g. P46919|GPDA_BACSU from Bacillus subtilis (345 aa),FASTA scores: opt: 731, E(): 0, (37.3% identity in 332 aa overlap); etc. Also similar to Rv2982c|gpdA2|MTCY349.05|Z83018|MTCY349_5 from Mycobacter…
Rv0565c	656010..657470		Probable monooxygenase	Rv0565c, (MTV039.03c), len: 486 aa. Probable monoxygenase, highly similar to NP_301173.1|NC_002677 putative monooxygenase from Mycobacterium leprae (494 aa). Also highly similar to others e.g. NP_421371.1|NC_002696 monooxygenase (flavin-binding family) from Caulobacter crescentus (498 aa); C-terminus of NP_051574.1|NC_000958 arylesterase/monoxygenase from Deinococcus radiodurans (833 aa); P12015|…
Rv0566c	657548..658039		hypothetical protein	Rv0566c, (MTV039.04c), len: 163 aa. Conserved protein, similar to others e.g. P77482|YAJQ_ECOLI hypothetical 19.0 KDa protein from Escherichia coli (169 aa), FASTA scores: opt: 422, E(): 5.4e-20, (44.1 identity in 161 aa overlap); etc.
Rv0567	658321..659340		Probable methyltransferase/methylase	Rv0567, (MTV039.05), len: 339 aa. Probable methyltransferase, similar to several e.g. P39896|TCMO_STRGA tetracenomycin polyketide synthesis 8-O-methyltransferase from Streptomyces glaucescens (339 aa), FASTA scores: opt: 685, E(): 0, (35.8% identity in 335 aa overlap); P10950|HIOM_BOVIN hydroxyindole O-methyltransferase from Bos taurus (345 aa), FASTA scores: opt: 509, E(): 3.4e-27, (30.7% identi…
Rv0568	659450..660868	cyp135B1	Possible cytochrome P450 135B1 Cyp135B1	Rv0568, (MT0594, MTV039.06), len: 472 aa. Possible cyp135B1, cytochrome P450, similar to putative cytochrome P-450 monoxygenases and other cytochrome P-450 related enzymes e.g. P29980|CPXN_ANASP probable cytochrome P450 from Anabaena sp. strain PCC 7120 (459 aa), FASTA scores: opt: 525, E(): 7.2e-27, (31.9% identity in 417 aa overlap); etc. Also similar to others from Mycobacterium tuberculosis e…
Rv0569	661003..661269		hypothetical protein	Rv0569, (MTV039.07), len: 88 aa. Conserved protein. C-terminus highly similar to AAA63065.1|U15184|MLU15184_10 hypothetical protein from Mycobacterium leprae (53 aa),FASTA scores: opt: 140, E(): 0.0046, (64.7% identity in 34 aa overlap). Also similar to T36824|SCI35.11 hypothetical protein from Streptomyces coelicolor (64 aa); and N-terminus of T36956 probable DNA-binding protein from Streptomyce…
Rv0570	661295..663373	nrdZ	Probable ribonucleoside-diphosphate reductase (large subunit) NrdZ (ribonucleotide reductase)	Rv0570, (MTV039.08), len: 692 aa. Probable nrdZ,ribonucleoside-diphosphate reductase, large subunit, highly similar to others e.g. NP_070492.1|NC_000917|NRD|AE000988_11 ribonucleotide reductase from Archaeoglobus fulgidus (752 aa), FASTA scores: opt: 2001, E(): 0, (52.5% identity in 562 aa overlap) (N-terminus shorter); U73619|TAU73619_1|T37459 ribonucleotide reductase from Thermoplasma acidophil…
Rv0571c	663487..664818		hypothetical protein	Rv0571c, (MTV039.09c), len: 443 aa. Conserved protein, highly similar to the products of two adjacent orfs in Mycobacterium leprae: AAA63059.1|U15184|U650S|Q50111 hypothetical protein (258 aa), FASTA scores: opt: 1071, E(): 0, (72.5% identity in 233 aa overlap); and AAA63058.1|U15184|U650T hypothetical protein (86 aa), FASTA scores: opt: 192, E(): 6.4e-06,(70.8% identity in 48 aa overlap). Also s…
Rv0572c	665042..665383		Hypothetical protein	Rv0572c, (MTV039.10c), len: 113 aa. Hypothetical unknown protein.
Rv0573c	665851..667242	pncB2	Nicotinic acid phosphoribosyltransferase PncB2	Rv0573c, (MTV039.11c), len: 463 aa. PncB2, nicotinic acid phosphoribosyltransferase (See Boshoff et al., 2008). Similar to e.g. NP_213718.1|NC_000918 hypothetical protein from Aquifex aeolicus (426 aa); AL109962|T36953|SCJ1.20 conserved hypothetical protein from Streptomyces coelicolor (438 aa), FASTA scores: opt: 1089, E(): 0, (49.4% identity in 385 aa overlap); P_391053.1|Z99120|BSUB0017_57|NC_…
Rv0574c	667252..668394		hypothetical protein	Rv0574c, (MTV039.12c), len: 380 aa. Conserved hypothetical protein, showing similarity with other hypothetical proteins and polyglutamate synthases (encapsulation proteins) e.g. AAK64444.1|AF377339_5|AF377339 polyglutamate synthase CapA from Myxococcus xanthus (405 aa); M24150|BACCAPABC_3|CapA polyglutamate synthase (encapsulation protein) from B.anthracis (411 aa), FASTA scores: opt: 261, E(): 4…
Rv0575c	668579..669745		Possible oxidoreductase	Rv0575c, (MTV039.13c), len: 388 aa. Possible oxidoreductase, similar to many diverse oxidoreductases and monooxygenases e.g. AL109974|SCF34_5|T36404 probable monooxygenase from Streptomyces coelicolor (407 aa), FASTA scores: opt: 786, E(): 0, (38.7% identity in 398 aa overlap); P96555|AB000564 salicylate hydroxylase from sphingomonas (395 aa), FASTA scores: opt: 267, E():5e-11,(26.4% identity in …
Rv0576	669848..671152		Probable transcriptional regulatory protein (possibly ArsR-family)	Rv0576, (MTV039.14), len: 434 aa. Probable transcriptional regulator, ArsR family. N-terminus highly similar to others e.g. NP_102487.1|NC_002678 transcriptional regulator from Mesorhizobium loti (104 aa); NP_242952.1|NC_002570 transcriptional regulator (ArsR family) from Bacillus halodurans (109 aa); etc. C-terminal region (~240-434) shows similarity with D67028_1 from Rhodococcus rhodochrous (1…
Rv0577	671166..671951	TB27.3	Conserved protein TB27.3	Rv0577, (MTV039.15), len: 261 aa. TB27.3, conserved protein. Corresponds to O53774|CF30_MYCTU 27 kDa antigen CFP30B from Mycobacterium tuberculosis culture filtrate (260 aa), FASTA scores: opt: 1781, E(): 0, (100.0% identity in 260 aa overlap). Also similar to several hypothetical proteins and hydroxylases from Steptomyces sp. e.g. T35032 probable hydroxylase from Streptomyces coelicolor (263 aa)…
Rv0579	676238..676996		hypothetical protein	Rv0579, (MTV039.17), len: 252 aa. Conserved hypothetical protein, showing some similarity to others e.g. AE001747_4 hypothetical protein from Thermotoga maritima (247 aa), FASTA scores: opt: 612, E(): 0, (39.6% identity in 235 aa overlap); AE001004_2 hypothetical protein from Archaeoglobus fulgidus (159 aa), FASTA scores: opt: 196, E(): 1e-06, (28.3% identity in 159 aa overlap); etc.
Rv0580c	677125..677616		hypothetical protein	Rv0580c, (MTV039.18c), len: 163 aa. Conserved protein, equivalent to AAA90989.1|U20446|MK35 lipoprotein precursor from Mycobacterium kansasii (225 aa).
Rv0581	677710..677925	vapB26	Possible antitoxin VapB26	Rv0581, (MTV039.19), len: 71 aa. Possible vapB26,antitoxin, part of toxin-antitoxin (TA) operon with Rv0582,see Arcus et al. 2005. Showing weak similarity to other Mycobacterium tuberculosis proteins including P95003|Z83863|Rv2550c|MTCY159_6 conserved hypothetical protein (81 aa), FASTA scores: opt: 93, E(): 3.2, (25.7% identity in 70 aa overlap); Rv2871; Rv1241; etc. Also shows weak similarity t…
Rv0582	677922..678329	vapC26	Possible toxin VapC26 Contains PIN domain	Rv0582, (MTV039.20), len: 135 aa. Possible vapC26,toxin, part of toxin-antitoxin (TA) operon with Rv0581,contains PIN domain, see Arcus et al. 2005.
Rv0583c	678389..679075	lpqN	Probable conserved lipoprotein LpqN	Rv0583c, (MTV039.21c), len: 228 aa. Probable lpqN,conserved lipoprotein, equivalent to AAA90989.1|U20446|MK35|U20446|MKU20446_1 lipoprotein precursor from Mycobacterium kansasii (225 aa), FASTA scores: opt: 945, E(): 0, (62.7% identity in 228 aa overlap); and similar to others from Mycobacteria e.g. Rv0040c and Rv1016c from Mycobacterium tuberculosis. Contains N-terminal signal sequence and appro…
Rv0584	679229..681862		Possible conserved exported protein	Rv0584, (MTV039.22), len: 877 aa. Possible conserved exported protein, similar to other hypothetical proteins which are not necessarily secreted e.g. CAB61925.1|AL133278 putative secreted protein from Streptomyces coelicolor (772 aa); AAD51075.1|AF175722_1|AF175722 immunoreactive 89kD antigen PG87 from Porphyromonas gingivalis (781 aa), FASTA scores: opt: 637, E(): 2.1e-30, (29.1% identity in 794…
Rv0585c	681885..684272		Probable conserved integral membrane protein	Rv0585c, (MTV039.23c, MTCY19H5.37), len: 795 aa. Probable conserved integral membrane protein. C-terminus similar to CAB88984.1|AL353864 putative integral membrane protein from Streptomyces coelicolor (299 aa); and C-terminal region of CAC01311.1|AL390968 putative integral membrane protein from Streptomyces coelicolor (925 aa). Also some similarity with Rv0204 from Mycobacterium tuberculosis.
Rv0586	684410..685132	mce2R	Probable transcriptional regulatory protein Mce2R (GntR-family)	Rv0586, (MTCY19H5.36c), len: 240 aa. Probable mce2R,transcriptional regulator, GntR family, part of mce2 operon, similar to many e.g. P33233|LLDR_ECOLI putative L-lactate dehydrogenase operon regulatory protein from Escherichia coli (258 aa), FASTA scores: opt: 225, E(): 9.3e-08, (26.7% identity in 232 aa overlap); etc. Also similar to other M. tuberculosis transcriptional regulators GntR protein…
Rv0587	685129..685926	yrbE2A	Conserved hypothetical integral membrane protein YrbE2A	Rv0587, (MTCY19H5.35c), len: 265 aa. YrbE2A,hypothetical unknown integral membrane protein, part of mce2 operon and member of YrbE family (see citations below), highly similar to Mycobacterium tuberculosis proteins O07412|Rv0167|MTCI28.07|yrbE1A (265 aa); O53965|Rv1964|MTV051.02|yrbE3A (265 aa); etc. Also highly similar to conserved hypothetical integral membrane proteins of the yrbEA type, e.g. …
Rv0588	685928..686815	yrbE2B	Conserved hypothetical integral membrane protein YrbE2B	Rv0588, (MTCY19H5.34c), len: 295 aa. YrbE2B,hypothetical unknown integral membrane protein, part of mce2 operon and member of YrbE family (see citations below), highly similar to Mycobacterium tuberculosis proteins O07413|Rv0168|MTCI28.08|yrbE1B (289 aa); O53966|Rv1965|MTV051.03|yrbE3B (271 aa); etc. Also highly similar to conserved hypothetical integral membrane proteins of the yrbEB type, e.g. …
Rv0589	686821..688035	mce2A	Mce-family protein Mce2A	Rv0589, (MTCY19H5.33c), len: 404 aa. Mce2A; belongs to 24-membered Mycobacterium tuberculosis Mce protein family (see citations below), highly similar to Mycobacterium tuberculosis proteins P72013|MCE1|Rv0169|MTCI28.09|mce1A (454 aa); O53967|MCE3|Rv1966|MTV051.04|mce3A (425 aa); etc. Also highly similar to others e.g. AAD52105.1|AF113402_1|AF113402 mycobacterial cell entry protein from Mycobacter…
Rv0590	688032..688859	mce2B	Mce-family protein Mce2B	Rv0590, (MTCY19H5.32c), len: 275 aa. Mce2B; belongs to 24-membered Mycobacterium tuberculosis Mce protein family (see citations below), highly similar to Mycobacterium tuberculosis proteins O07414|Rv0170|MTCI28.10|mce1B (346 aa); O53968|Rv1967|MTV051.05|mce3B (342 aa); etc. Also highly similar to others e.g. NP_302657.1|NC_002677 putative secreted protein from Mycobacterium leprae (346 aa); P4539…
Rv0591	689059..690504	mce2C	Mce-family protein Mce2C	Rv0591, (MTCY19H5.31c), len: 481 aa. Mce2C; belongs to 24-membered Mycobacterium tuberculosis Mce protein family (see citations below), highly similar to Mycobacterium tuberculosis proteins O07415|R0171|MTCI28.11|mce1C (515 aa); O53969|Rv1968|MTV051.06|mce3C (410 aa); etc. Also highly similar to others e.g. NP_302658.1|NC_002677 putative secreted protein from Mycobacterium leprae (519 aa); CAC127…
Rv0592	690501..692027	mce2D	Mce-family protein Mce2D	Rv0592, (MTCY19H5.30c), len: 508 aa. Mce2D; belongs to 24-membered Mycobacterium tuberculosis Mce protein family (see citations below), highly similar to Mycobacterium tuberculosis proteins O07416|Rv0172|MTCI28.12|mce1D (530 aa); O53970|Rv1969|MTV051.07|mce3D (423 aa); etc. Also highly similar to others e.g. NP_302659.1|NC_002677 putative secreted protein from Mycobacterium leprae (531 aa); CAC12…
Rv0593	692024..693232	lprL	Possible Mce-family lipoprotein LprL (Mce-family lipoprotein Mce2E)	Rv0593, (MTCY19H5.29c), len: 402 aa. Possible lprL (alternate gene name: mce2E), lipoprotein which belongs to 24-membered Mycobacterium tuberculosis Mce protein family (see citations below), highly similar to Mycobacterium tuberculosis proteins O07417|LPRK|Rv0173|MTCI28.13|mce1E (390 aa); O53971|LPRM|Rv1970|MTV051.08|mce3E (377 aa); etc. Also highly similar to others e.g. NP_302660.1|NC_002677 pu…
Rv0594	693237..694787	mce2F	Mce-family protein Mce2F	Rv0594, (MTCY19H5.28c), len: 516 aa. Mce2F; belongs to 24-membered Mycobacterium tuberculosis Mce protein family (see citations below), similar to Mycobacterium tuberculosis proteins O07418|Rv0174|MTCI28.14|mce1F (515 aa); O53972|Rv1971|MTV051.09|mce3F (437 aa); etc. Also highly similar to others e.g. NP_302661.1|NC_002677 putative secreted protein from Mycobacterium leprae (516 aa); AAF74993.1|A…
Rv0595c	694839..695231	vapC4	Possible toxin VapC4	Rv0595c, (MTCY19H5.27), len: 130 aa. Possible vapC4,toxin, part of toxin-antitoxin (TA) operon with Rv0596c,contains PIN domain (See Arcus et al., 2005; Pandey and Gerdes, 2005). Similar to other conserved hypothetical proteins e.g. Rv0627 (135 aa) and Rv0665 (112 aa) from Mycobacterium tuberculosis; and STBB_PSESM|Q52562 plasmid stability protein from Pseudomonas syringae (139 aa), FASTA scores:…
Rv0596c	695228..695485	vapB4	Possible antitoxin VapB4	Rv0596c, (MTCY19H5.26), len: 85 aa. Possible vapB4,antitoxin, part of toxin-antitoxin (TA) operon with Rv0595c (See Arcus et al., 2005; Pandey and Gerdes, 2005). Highly similar in part to other M. tuberculosis hypothetical proteins e.g. Rv0626, Rv3181c, Rv3385c, Rv3407, etc. This region is a possible MT-complex-specific genomic island (See Becq et al., 2007).
Rv0597c	695668..696903		hypothetical protein	Rv0597c, (MTCY19H5.25), len: 411 aa. Conserved hypothetical protein, highly similar to Rv3179 conserved hypothetical protein from Mycobacterium tuberculosis (429 aa). Also similar to AAF76191.1|AF271296_1|AF271296 putative ATP/GTP binding protein from Mycobacterium smegmatis (428 aa); Rv2008c|YW09_MYCTU|Q10849 conserved hypothetical protein from Mycobacterium tuberculosis (441 aa), FASTA scores: …
Rv0598c	697154..697567	vapC27	Possible toxin VapC27 Contains PIN domain	Rv0598c, (MTCY19H5.24), len: 137 aa. Possible vapC27, toxin, part of toxin-antitoxin (TA) operon with Rv00599c, contains PIN domain, see Arcus et al. 2005. Similar to others e.g. Rv2596|Y0B5_MYCTU|Q50625 conserved hypothetical protein from Mycobacterium tuberculosis (134 aa), FASTA scores: opt: 254, E(): 8.2e-12, (41.5% identity in 130 aa overlap). This region is a possible MT-complex-specific ge…
Rv0599c	697564..697800	vapB27	Possible antitoxin VapB27	Rv0599c, (MTCY19H5.23), len: 78 aa. Possible vapB27,antitoxin, part of toxin-antitoxin (TA) operon with Rv0598c, see Arcus et al. 2005. Similar to others e.g. Rv2595|Y0B6_MYCTU|Q50626 conserved hypothetical protein from Mycobacterium tuberculosis (81 aa), FASTA scores: opt: 160, E(): 6.2e-07, (35.8% identity in 81 aa overlap). N-terminus shows stong similarity with N-terminus of NP_104908.1|NC_00…
Rv0600c	697904..698410		Two component sensor kinase [second part]	Rv0600c, (MTCY19H5.22), len: 168 aa (probable partial CDS). Two-component sensor kinase (second part),similar to part (C-termini) of many others e.g. Q04943|AFQ2_STRCO sensor protein afsq2 from Streptomyces coelicolor (535 aa), FASTA scores: opt: 347, E(): 1.9e-12,(33.0% identity in 206 aa overlap); etc. Note that sequence was checked and no errors were detected, which would allow this and the up…
Rv0601c	698524..698994		Two component sensor kinase [first part]	Rv0601c, (MTCY19H5.21), len: 156 aa (probable partial CDS). Two-component sensor kinase (first part),similar to part (N-termini) of others e.g. Q0375|CUTS_STRLI cuts protein from streptomyces lividans (414 aa), FASTA scores: opt: 230, E(): 3.1e-08, (39.1% identity in 115 aa overlap). Note that the sequence was checked and no errors were detected that would allow this and the downstream ORF to be …
Rv0602c	699038..699799	tcrA	Two component DNA binding transcriptional regulatory protein TcrA	Rv0602c, (MTCY19H5.20), len: 253 aa. tcrA,two-component DNA-binding response regulator, highly similar to others e.g. NP_107959.1|NC_002678 two-component response regulator from Mesorhizobium loti (239 aa); etc. Also similar to many other Mycobacterium tuberculosis two-component regulators e.g. Q50806|MTCY10G2.16|Rv1033c response regulator homolog TRCR (TCRV) (257 aa), FASTA score: (47.4 identity…
Rv0603	699856..700167		Possible exported protein	Rv0603, (MTCY19H5.19c), len: 103 aa. Possible exported protein with hydrophobic stretch at aa 7-29. This region is a possible MT-complex-specific genomic island (See Becq et al., 2007).
Rv0604	700239..701189	lpqO	Probable conserved lipoprotein LpqO	Rv0604, (MTCY19H5.18c), len: 316 aa. Probable lpqO,conserved lipoprotein, highly similar to Rv2999|lppY putative lipoprotein from Mycobacterium tuberculosis (321 aa), FASTA scores: opt: 1153, E(): 0, (53.2% identity in 312 aa overlap). Contains probable N-terminal signal sequence and PS00013 Prokaryotic membrane lipoprotein lipid attachment site. This region is a possible MT-complex-specific geno…
Rv0605	701406..702014		Possible resolvase	Rv0605, (MTCY19H5.17c), len: 202 aa. Possible resolvase for IS_Y349 element, similar to several Mycobacterial hypothetical proteins and weakly similar to Q52563 resolvase from Pseudomonas syringae (210 aa), FASTA scores: opt: 99, E(): 3.1, (35.7% identity in 98 aa overlap). Contains PS00397 Site-specific recombinases active site and probable helix-turn helix motif from aa 9-30 (Score 1815, +5.37 …
Rv0606	702016..702759		Possible transposase (fragment)	Rv0606, (MTCY19H5.16c), len: 247 aa. Possible truncated transposase for IS_1536 element, highly similar to N-terminus of other transposases from Mycobacterium tuberculosis e.g. YX16_MYCTU|Q10809|Rv2885c|MT2953|MTCY274.16c putative transposase from Mycobacterium tuberculosis (460 aa), FASTA scores: opt: 1368, E(): 0, (83.5% identity in 237 aa overlap); Rv2978c, Rv0922, Rv3827c, etc. Also similar t…
Rv0607	702813..703199		Hypothetical protein	Rv0607, (MTCY19H5.15c), len: 128 aa. Hypothetical unknown protein. This region is a possible MT-complex-specific genomic island (See Becq et al.,2007).
Rv0608	703244..703489	vapB28	Possible antitoxin VapB28	Rv0608, (MTCY19H5.14c), len: 81 aa. Possible vapB28,antitoxin, part of toxin-antitoxin (TA) operon with Rv0609,see Arcus et al. 2005. Similar to several others e.g. Rv0623|P96913|MTCY20H10.04 (84 aa), FASTA scores: opt: 159,E(): 1.2e-09, (43.0% identity in 86 aa overlap); Rv2760c (89 aa); Rv1740 (70 aa), etc. This region is a possible MT-complex-specific genomic island (See Becq et al.,2007).
Rv0609	703486..703887	vapC28	Possible toxin VapC28 Contains PIN domain	Rv0609, (MTCY19H5.13c), len: 133 aa. Possible vapC28, toxin, part of toxin-antitoxin (TA) operon with Rv0608, contains PIN domain, see Arcus et al. 2005. Similar to several Mycobacterium tuberculosis hypothetical proteins e.g. YW37_MYCTU|Q10874|Rv1982c|MT2034|MTCY39.37 conserved hypothetical protein (139 aa), FASTA scores: opt: 262, E(): 8.1e-12, (39.1% identity in 128 aa overlap); MTCY20H10.05|R…
Rv0610c	704752..705909		Hypothetical protein	Rv0610c, (MTCY19H5.11), len: 385 aa. Hypothetical unknown protein. This region is a possible MT-complex-specific genomic island (See Becq et al.,2007).
Rv0612	706324..706929		hypothetical protein	Rv0612, (MTCY19H5.09c), len: 201 aa. Conserved hypothetical protein, highly similar, but in part, to downstream ORF Rv0609A conserved hypothetical protein from Mycobacterium tuberculosis (75 aa); and showing weak similarity with other hypothetical proteins from Mycobacterium tuberculosis. Note that first start has been taken although this overlaps slightly with the upstream ORF. This region is a …
Rv0613c	706948..709515		hypothetical protein	Rv0613c, (MTCY19H5.08), len: 855 aa. Unknown protein. Contains a very short region with strong similarity to several preprotein translocases e.g. P47847|SECA_LISMO preprotein translocase seca subunit (836 aa), FASTA scores: opt: 138, E(): 0.18, (38.6% identity in 70 aa overlap, and 72.7% identity in 22 aa overlap). This region is a possible MT-complex-specific genomic island (See Becq et al., 200…
Rv0615	710345..710587		Probable integral membrane protein	Rv0615, (MTCY19H5.06c), len: 80 aa. Probable integral membrane protein.
Rv0616c	710584..710850		Hypothetical protein	Rv0616c, (MTCY19H5.05), len: 88 aa. Hypothetical unknown protein.
Rv0617	711006..711407	vapC29	Possible toxin VapC29 Contains PIN domain	Rv0617, (MTCY19H5.04c), len: 133 aa. Possible vapC29, toxin, part of toxin-antitoxin (TA) operon with Rv0616A, contains PIN domain, see Arcus et al. 2005. Similar to others in Mycobacterium tuberculosis e.g. Rv2494, Rv3320c, Rv0749, Rv0277c, Rv2530c, etc.
Rv0618	711536..712231	galTa	Probable galactose-1-phosphate uridylyltransferase GalTa [first part]	Rv0618, (MTCY19H5.03c), len: 231 aa (probable partial CDS). Probable galTa, first part of galactose-1-phosphate uridylyltransferase, highly similar to N-terminal half of other galT proteins e.g. P13212|GAL7_STRLI galactose-1-phosphate uridylyltransferase from Streptomyces lividans (354 aa), FASTA scores: opt: 296, E(): 1.4e-11, (50.8% identity in 177 aa overlap); etc. Also highly similar to N-ter…
Rv0620	712716..713807	galK	Probable galactokinase GalK (galactose kinase)	Rv0620, (MTCY19H5.01c, MTCY20H10.01), len: 363 aa. Probable galK, galactokinase, similar to others e.g. P13227|GAL1_STRLI galactokinase from Streptomyces lividans (397 aa); P06976|GAL1_ECOLI galactokinase from Escherichia coli (381 aa), FASTA scores: opt: 669, E(): 0, (35.9% identity in 365 aa overlap); etc. Contains PS00106 Galactokinase signature and PS00560 Serine carboxypeptidases, histidine …
Rv0621	714202..715266		Possible membrane protein	Rv0621, (MTCY20H10.02), len: 354 aa. Possible membrane protein; contains potential membrane spanning regions. Also contains PS00017 ATP/GTP-binding site motif A (P-loop).
Rv0622	715370..716317		Possible membrane protein	Rv0622, (MTCY20H10.03), len: 315 aa. Possible membrane protein; contains potential membrane spanning region. Shows weak similarity with Mycobacterium tuberculosis hypothetical proteins Rv1804c, Rv1810, etc. Start changed since first submission (-26 aa).
Rv0623	716410..716664	vapB30	Possible antitoxin VapB30	Rv0623, (MTCY20H10.04), len: 84 aa. Possible vapB30,antitoxin, part of toxin-antitoxin (TA) operon with Rv0624,see Arcus et al. 2005. Also similar to others in Mycobacterium tuberculosis e.g MTCY28_2|Rv1740|MTCY28.02|MTCY04C12.25 conserved hypothetical protein (70 aa), FASTA score: (73.5% identity in 68 aa overlap); MTCY4C12_25|Rv0608|MTCY19H5.14c conserved hypothetical protein (81 aa), FASTA sco…
Rv0624	716664..717059	vapC30	Possible toxin VapC30 Contains PIN domain	Rv0624, (MTCY20H10.05), len: 131 aa. Possible vapC30, toxin, part of toxin-antitoxin (TA) operon with Rv0623, contains PIN domain, see Arcus et al. 2005. Highly similar to others in Mycobacterium tuberculosis e.g. Rv1741, Rv0609, Rv2759c,Rv0565c, Rv3854c, Rv3083, etc.
Rv0625c	717153..717893		Probable conserved transmembrane protein	Rv0625c, (MTCY20H10.06c), len: 246 aa. Probable conserved transmembrane protein, showing similarity with others e.g. CAB61866.1|AL133252 putative integral membrane protein from Streptomyces coelicolor (249 aa). Also similar to Rv1491c|MTCY277_13 from Mycobacterium tuberculosis. Contains potential membrane spanning regions.
Rv0626	718025..718285	vapB5	Possible antitoxin VapB5	Rv0626, (MTCY20H10.07), len: 86 aa. Possible vapB5,antitoxin, part of toxin-antitoxin (TA) operon with Rv0627 (See Arcus et al., 2005; Pandey and Gerdes, 2005)., similar to others in Mycobacterium tuberculosis hypothetical proteins e.g. Rv0596c, Rv3385c, Rv3407,Rv3181c, etc. Cofactor: Mg2+
Rv0627	718282..718689	vapC5	Possible toxin VapC5	Rv0627, (MTCY20H11.08), len: 135 aa. Possible vapC5,toxin, part of toxin-antitoxin (TA) operon with Rv0626,contains PIN domain (See Arcus et al., 2005; Pandey and Gerdes, 2005). Similar to others in Mycobacterium tuberculosis e.g. Rv0595c and Rv0665.
Rv0628c	718761..719912		hypothetical protein	Rv0628c, (MTCY20H10.09c), len: 383 aa. Conserved hypothetical protein, highly similar to Rv0874c|YZ02_MYCTU|Q10536 conserved hypothetical protein from Mycobacterium tuberculosis (386 aa), FASTA scores: opt: 2082, E(): 0, (81.5% identity in 383 aa overlap). Also some similarity to P72543|SPU62616_1 hypothetical protein from Synechococcus, FASTA scores: E(): 2.8e-28, (36.6 identity in 265 aa overla…
Rv0629c	720005..721732	recD	Probable exonuclease V (alpha chain) RecD (exodeoxyribonuclease V alpha chain) (exodeoxyribonuclease V polypeptide)	Rv0629c, (MTCY20H10.10c), len: 575 aa. Probable recD, exonuclease V, alpha chain (exodeoxyribonuclease V,alpha chain) (see citation below), highly similar to other exonucleases e.g. AF157643_3|AAD46809.1|recD Escherichia coli RecD protein homolog from Mycobacterium smegmatis (554 aa); P04993|EX5A_ECOLI|B2819 exodeoxyribonuclease V 67kd polypeptide (exonuclease V alpha chain) from Escherichia coli…
Rv0630c	721729..725013	recB	Probable exonuclease V (beta chain) RecB (exodeoxyribonuclease V beta chain)(exodeoxyribonuclease V polypeptide) (chi-specific endonuclease)	Rv0630c, (MTCY20H10.11c), len: 1094 aa. Probable recB, exonuclease V, beta chain (exodeoxyribonuclease V,beta chain) (see citation below), highly similar to other exonucleases e.g. AF157643_2|recB|AAD46808.1 Escherichia coli RecB protein homolog from Mycobacterium smegmatis (1083 aa); P08394|EX5B_ECOLI|RORA|B2820 exodeoxyribonuclease V 135 kDa polypeptide (exonuclease V beta chain) from Escherich…
Rv0631c	725013..728306	recC	Probable exonuclease V (gamma chain) RecC (exodeoxyribonuclease V gamma chain)(exodeoxyribonuclease V polypeptide)	Rv0631c, (MTCY20H10.12c), len: 1097 aa. Probable recC, exonuclease V, gamma chain (exodeoxyribonuclease V,gamma chain) (see Mizrahi & Andersen 1998), highly similar to other exonucleases e.g. AF157643_1|RecC|AAD46807.1 Escherichia coli RecC protein homolog from Mycobacterium smegmatis (1085 aa); P07648|EX5C_ECOLI|B2822 exodeoxyribonuclease V 125 kDa polypeptide (exonuclease V gamma chain) from Es…
Rv0632c	728583..729278	echA3	Probable enoyl-CoA hydratase EchA3 (enoyl hydrase) (unsaturated acyl-CoA hydratase) (crotonase)	Rv0632c, (MTCY20H10.13c), len: 231 aa. Probable echA3, enoyl-CoA hydratase, almost identical to the MTU88877_1 enoyl-CoA hydratase of Mycobacterium tuberculosis field isolate NTI64719, FASTA score: (92.4% identity in 184 aa overlap). Also similar to others e.g. P24162|ECHH_RHOCA enoyl-CoA hydratase from Rhodobacter capsulatus (Rhodopseudomonas capsulata) (257 aa), FASTA scores: opt: 206, E(): 6.3…
Rv0633c	729327..730166		Possible exported protein	Rv0633c, (MTCY20H11.14c), len: 279 aa. Possible exported protein; has hydrophobic stretch at aa 23-41.
Rv0634A	731113..731364		hypothetical protein	Rv0634A, len: 83 aa. Unknown protein. A core mycobacterial gene; conserved in mycobacterial strains (See Marmiesse et al., 2004).
Rv0634B	731712..731879	rpmG2	50S ribosomal protein L33 RpmG2	Rv0634B, len: 55 aa. rpmG2, 50S ribosomal protein L33. Note that Mycobacterium tuberculosis has a second rpmG gene: P96925|R33H_MYCTU|Rv2057c|MTCY63A.03|rpmG1 putative 50S ribosomal protein L33 (55 aa), FASTA scores: opt: 391,E(): 2.9e-25, (100.0% identity in 55 aa overlap). Belongs to the L33P family of ribosomal proteins.
Rv0634c	730320..731033		Possible glyoxalase II (hydroxyacylglutathione hydrolase) (GLX II)	Rv0634c, (MTCY20H10.15c), len: 237 aa. Possible glyoxalase II, equivalent to NP_302290.1|NC_002677 putative glyoxylase II from Mycobacterium leprae (238 aa); and similar to U00011_3|Y0BK_MYCLE|Q49649 hypothetical 23.9 kDa protein from Mycobacterium leprae (218 aa), FASTA scores: opt: 281, E(): 3.9e-12, (31.8% identity in 201 aa overlap). Also similar to other glyoxalases and metallo-beta-lactamas…
Rv0635	731930..732406	hadA	(3R)-hydroxyacyl-ACP dehydratase subunit HadA	Rv0635, (MTCY20H10.16), len: 158 aa. HadA,(3R)-hydroxyacyl-ACP dehydratase subunit, equivalent to NP_302287.1|NC_002677 conserved hypothetical protein from Mycobacterium leprae (159 aa); and highly similar to YV31_MYCLE|P54879 conserved hypothetical protein from Mycobacterium leprae (166 aa), FASTA scores: opt: 387, E(): 5.9e-21, (43.4% identity in 145 aa overlap). Also similar CAB77410.1|AL16043…
Rv0637	732825..733325	hadC	(3R)-hydroxyacyl-ACP dehydratase subunit HadC	Rv0637, (MTCY20H10.18), len: 166 aa. HadC,(3R)-hydroxyacyl-ACP dehydratase subunit, equivalent to NP_302285.1|NC_002677|YV31_MYCLE|P54879 conserved hypothetical protein from Mycobacterium leprae (166 aa),FASTA scores: opt: 352, E(): 4e-19, (39.2% identity in 148 aa overlap); and highly similar to others from Mycobacterium leprae e.g. NP_302287.1|NC_002677 conserved hypothetical protein (159 aa). …
Rv0638	733737..734222	secE1	Probable preprotein translocase SecE1	Rv0638, (MTCY20H10.19), len: 161 aa. Probable secE1,preprotein translocase (tail-anchored membrane protein) (see citation below), highly similar at C-terminal half to others e.g. P36690|SECE_STRGR preprotein translocase SECE subunit from Streptomyces griseus (86 aa), FASTA scores: opt: 220, E(): 4.6e-06, (35.4% identity in 96 aa overlap); P16920|SECE_ECOLI preprotein translocase sece subunit from…
Rv0639	734254..734970	nusG	Probable transcription antitermination protein NusG	Rv0639, (MTCY20H10.20), len: 238 aa. Probable nusG,transcription antitermination protein, equivalent to NP_302283.1|NC_002677 transcription antitermination protein nusG from Mycobacterium leprae (228 aa). Also highly similar to others e.g. P36260|NUSG_STRGR from Streptomyces griseus (294 aa), FASTA scores: opt: 845, E(): 0, (55.4% identity in 233 aa overlap); etc. Note that shorter at the N-termi…
Rv0640	735022..735450	rplK	50S ribosomal protein L11 RplK	Rv0640, (MTCY20H11.21), len: 142 aa. rplK, 50S ribosomal protein L11, equivalent to NP_302282.1|NC_002677 50S ribosomal protein L11 from Mycobacterium leprae (142 aa). Also highly similar to others e.g. P48954|RL11_STRCO|SCD82.19 50s ribosomal protein L11 from Streptomyces coelicolor (144 aa), FASTA scores: opt: 763,E(): 0, (84.6% identity in 143 aa overlap); etc. Contains PS00359 Ribosomal prote…
Rv0641	735517..736224	rplA	50S ribosomal protein L1 RplA	Rv0641, (MTCY20H10.22), len: 235 aa. rplA, 50S ribosomal protein L1, equivalent to NP_302281.1|NC_002677 50S ribosomal protein L1 from Mycobacterium leprae (235 aa). Also highly similar to others e.g. P3625|RL1_STRGR 50s ribosomal protein L1 from Streptomyces griseus (240 aa),FASTA scores: opt: 1081, E(): 0, (72.2% identity in 230 aa overlap); etc. Belongs to the L1P family of ribosomal proteins.
Rv0642c	736298..737203	mmaA4	Methoxy mycolic acid synthase 4 MmaA4 (methyl mycolic acid synthase 4) (MMA4) (hydroxy mycolic acid synthase)	Rv0642c, (MTCY20H10.23c), len: 301 aa. MmaA4,methoxy mycolic acid synthase 4 (methyltransferase) (see citations below). Equivalent to AAC44876|AAC44876.1|cmaA methyl transferase (mycolic acid modification protein) from Mycobacterium bovis BCG strain Pasteur (298 aa); NP_302280.1|NC_002677 methyl mycolic acid synthase 4 from Mycobacterium leprae (298 aa); and highly similar to others from Mycobact…
Rv0643c	737268..738149	mmaA3	Methoxy mycolic acid synthase 3 MmaA3 (methyl mycolic acid synthase 3) (MMA3) (hydroxy mycolic acid synthase)	Rv0643c, (MTCY20H10.24c), len: 293 aa. MmaA3,methoxy mycolic acid synthase 3 (methyltransferase) (see citations below). Equivalent to AAC44875|AAC44875.1|cmaB methyl transferase (mycolic acid modification protein) from Mycobacterium bovis BCG strain Pasteur (289 aa); and highly similar to others from Mycobacteria e.g. upstream ORF P72028|mmaA4|Rv0642c|MTCY20H10.23c putative methoxy mycolic acid s…
Rv0644c	738297..739160	mmaA2	Methoxy mycolic acid synthase 2 MmaA2 (methyl mycolic acid synthase 2) (MMA2) (hydroxy mycolic acid synthase)	Rv0644c, (MTCY20H10.25c), len: 287 aa. MmaA2,methoxy mycolic acid synthase 2 (methyltransferase) (see citations below). Equivalent to AAC44874|AAC44874.1|cmaC methyl transferase (mycolic acid modification protein) from Mycobacterium bovis BCG strain Pasteur (287 aa); and highly similar to others from Mycobacteria e.g. upstream ORF P72028|mmaA4|Rv0642c|MTCY20H10.23c putative methoxy mycolic acid s…
Rv0645c	739327..740187	mmaA1	Methoxy mycolic acid synthase 1 MmaA1 (methyl mycolic acid synthase 1) (MMA1) (hydroxy mycolic acid synthase)	Rv0645c, (MTCY20H10.26c), len: 286 aa. MmaA1,methoxy mycolic acid synthase 1 (methyltransferase) (see citations below). Equivalent to NP_302279.1|NC_002677 methyl mycolic acid synthase 1 from Mycobacterium leprae (286 aa); and highly similar to others from Mycobacteria e.g. upstream ORF P72028|mmaA4|Rv0642c|MTCY20H10.23c putative methoxy mycolic acid synthase 4 from Mycobacterium tuberculosis (30…
Rv0646c	740234..741139	lipG	Probable lipase/esterase LipG	Rv0646c, (MTCY20H10.27c), len: 301 aa. Probable lipG, lipase/esterase, equivalent to NP_302278.1|NC_002677 probable hydrolase from Mycobacterium leprae (304 aa). Also highly similar to various hydrolases, especially lipases e.g. AA61351.1|X88895 carboxyl esterase from Acinetobacter calcoaceticus (312 aa), FASTA scores: opt: 867, E(): 0,(50.2% identity in 279 aa overlap); etc. Also similar to tran…
Rv0647c	741151..742617		hypothetical protein	Rv0647c, (MTCY20H10.28c), len: 488 aa. Conserved protein, equivalent to NP_302277.1|NC_002677 conserved hypothetical protein from Mycobacterium leprae (448 aa). Also showing similarity to a variety of hypothetical ABC1-like proteins or conserved hypothetical proteins e.g. D90908_28|P73627 ABC1-like protein from Synechocystis (585 aa), FASTA scores: E(): 1.8e-31, (29.1% identity in 474 aa overlap)…
Rv0648	742719..746366		Alpha-mannosidase	Rv0648, (MTCY20H10.29), len: 1215 aa. Alpha-mannosidase (see citation below), showing some similarity to hypothetical proteins and various sugar hydrolases e.g. SYCSLRA_6|Q55528 hypothetical 1 20.4 kDa protein from Synechocystis (1042 aa), FASTA scores: opt: 260, E(): 3.6e-08, (23.4% identity in 602 aa overlap); etc. Contains PS00659 Glycosyl hydrolases family 5 signature.
Rv0649	746363..747037	fabD2	Possible malonyl CoA-acyl carrier protein transacylase FabD2 (MCT)	Rv0649, (MTCY20H10.30), len: 224 aa. Possible fabD2,malonyl CoA-acyl carrier protein transacylase, similar to mtfabd|FABD_MYCTU|Q10501|Rv2243 malonyl CoA-acyl carrier protein transacylase from Mycobacterium tuberculosis (302 aa), FASTA scores: opt: 133, E(): 0.074, (31.3% identity in 147 aa overlap).
Rv0650	747037..747945		Possible sugar kinase	Rv0650, (MTCY20H10.31), len: 302 aa. Possible sugar kinase, highly similar to others e.g. CAB95296.1|AL359779 putative sugar kinase from Streptomyces coelicolor (317 aa); NP_406512.1|NC_003143 putative sugar kinase from Yersinia pestis (290 aa); NP_229269.1|NC_000853 glucokinase from Thermotoga maritima (317 aa); etc.Contains PS01125 ROK family signature. Belongs to the ROK (NAGC/XYLR) family.
Rv0651	748276..748812	rplJ	50S ribosomal protein L10 RplJ	Rv0651, (MTCY20H10.32), len: 178 aa. rplJ, 50S ribosomal protein L10, equivalent to NP_302276.1|NC_002677 50S ribosomal protein L10 from Mycobacterium leprae (177 aa). Also highly similar to others e.g. P36257|RL10_STRGR 50s ribosomal protein L10 from Streptomyces griseus (185 aa), FASTA scores: opt: 633, E(): 0, (59.0 % identity in 173 aa overlap); etc. Belongs to the L10P family of ribosomal pr…
Rv0653c	749234..749929		Possible transcriptional regulatory protein (probably TetR-family)	Rv0653c, (MTCI376.23, MTCY20H10.34c), len: 231 aa. Possible transcriptional regulator, TetR family, similar in N-terminus to others e.g. CAC03642.1|AL391338 putative TetR-family transcriptional regulator from Streptomyces coelicolor (190 aa); Q51597 cam repressor from Pseudomonas putida (186 aa), FASTA scores: opt: 150, E(): 0.00085,(27.8% identity in 97 aa overlap); etc. Also some similarity to …
Rv0654	750000..751505		Probable dioxygenase	Rv0654, (MTCI376.22), len: 501 aa. Probable dioxygenase, highly similar to others eg AAK06796.1|AF324838_15|AF324838|SimC5 putative dioxygenase (involved in tetraene formation) from Streptomyces antibioticus (456 aa); CAB56138.1| AL117669 putative dioxygenase from Streptomyces coelicolor (503 aa); T51734 neoxanthin cleavage enzyme (9-cis-epoxy-carotenoid dioxygenase) from Arabidopsis thaliana (53…
Rv0655	751517..752596	mkl	Possible ribonucleotide-transport ATP-binding protein ABC transporter Mkl	Rv0655, (MTCI376.21), len: 359 aa. Possible mkl,ribonucleotide-transport ATP-binding protein ABC transporter (see Braibant et al., 2000), equivalent to P30769|MKL_MYCLE|ML1892 possible ribonucleotide transport ATP-binding protein from Mycobacterium leprae (347 aa),FASTA scores: opt: 2021, E(): 0, (92.2% identity in 335 aa overlap). Also highly similar to many e.g. AB92896.1|AL356992 putative ABC-…
Rv0656c	752984..753367	vapC6	Possible toxin VapC6	Rv0656c, (MTCI376.20), len: 127 aa. Possible vapC6,toxin, part of toxin-antitoxin (TA) operon with Rv0657c,contains PIN domain (See Arcus et al., 2005; Pandey and Gerdes, 2005). Similar to other proteins from Mycobacterium tuberculosis e.g. Rv2757c, Rv2546, etc. This region is a possible MT-complex-specific genomic island (See Becq et al., 2007).
Rv0657c	753462..753617	vapB6	Possible antitoxin VapB6	Rv0657c, (MTCI376.19), len: 51 aa. Possible vapB6,antitoxin, part of toxin-antitoxin (TA) operon with Rv0656c (See Arcus et al., 2005; Pandey and Gerdes, 2005). Similarity with others from Mycobacterium tuberculosis e.g. Rv2009|MT2064.1|MTCY39.08c|YW08_MYCTU|Q10848 (80 aa), FASTA scores: opt: 107, E(): 0.0038, (45.8% identity in 48 aa overlap), Rv2871, Rv1560, etc. Also some similarity with AL020…
Rv0658c	753693..754409		Probable conserved integral membrane protein	Rv0658c, (MTCI376.18), len: 238 aa. Probable conserved integral membrane protein, equivalent to a predicted homologous protein from Mycobacterium smegmatis (see citation below), and showing some similarity with P33774|YPRB_ECOLI hypothetical 24.3 kDa protein from Escherichia coli (217 aa), FASTA scores: opt: 174, E(): 5.3e-05, (25.6% identity in 223 aa overlap). Also similar to Rv1863c and Rv0804…
Rv0659c	754685..754993	mazF2	Toxin MazF2	Rv0659c, (MTCI376.17), len: 102 aa. MazF2, toxin,part of toxin-antitoxin (TA) operon with Rv0660c (See Pandey and Gerdes, 2005; Zhu et al., 2006), weakly similar to other Mycobacterium tuberculosis hypothetical proteins e.g. Rv1942c, Rv1495, etc. This region is a possible MT-complex-specific genomic island (See Becq et al.,2007).
Rv0661c	755335..755772	vapC7	Possible toxin VapC7	Rv0661c, (MTCI376.15), len: 145 aa. Possible vapC7,toxin, part of toxin-antitoxin (TA) operon with Rv0662c,contains PIN domain (See Arcus et al., 2005; Pandey and Gerdes, 2005). Similar to others in Mycobacterium tuberculosis e.g. Rv2863|MTV003.09|MTV003_7 (126 aa), FASTA scores: E(): 0.00087, (30.4% identity in 125 aa overlap),Rv0749|MTV041.23 (163 aa); Rv0277c, Rv2530c, etc. This region is a po…
Rv0662c	755769..756023	vapB7	Possible antitoxin VapB7	Rv0662c, (MTCI376.14), len: 84 aa. Possible vapB7,antitoxin, part of toxin-antitoxin (TA) operon with Rv0661c (See Arcus et al., 2005; Pandey and Gerdes, 2005). Similarity with others from Mycobacterium tuberculosis e.g. Rv2871, Rv1241, Rv2550c, etc. Start changed since first submission, now 38 aa shorter. This region is a possible MT-complex-specific genomic island (See Becq et al.,2007).
Rv0663	756137..758500	atsD	Possible arylsulfatase AtsD (aryl-sulfate sulphohydrolase) (arylsulphatase)	Rv0663, (MTCI376.13c), len: 787 aa. Possible atsD,arylsulfatase, similar to others e.g. P5169|ARS_PSEAE arylsulfatase from Pseudomonas aeruginosa (532 aa), FASTA scores: opt: 653, E(): 0, (33.1% identity in 544 aa overlap); etc. Also similar to P95059|MTCY210.30|ATSA|Rv0711|MTCY210.30 from Mycobacterium tuberculosis (787 aa), FASTA score: (38.9% identity in 769 aa overlap); and other arylsulfatas…
Rv0664	758532..758804	vapB8	Possible antitoxin VapB8	Rv0664, (MTCI376.12c), len: 90 aa. Possible vapB8,antitoxin, part of toxin-antitoxin (TA) operon with Rv0665 (See Arcus et al., 2005; Pandey and Gerdes, 2005). This region is a possible MT-complex-specific genomic island (See Becq et al., 2007).
Rv0665	758801..759139	vapC8	Possible toxin VapC8	Rv0665, (MTCI376.11c), len: 112 aa. Possible vapC8,toxin, part of toxin-antitoxin (TA) operon with Rv0664,contains PIN domain (See Arcus et al. 2005; Pandey and Gerdes, 2005). Similar to others in Mycobacterium tuberculosis e.g. Rv0627 (135 aa), and Rv0595c. This region is a possible MT-complex-specific genomic island (See Becq et al., 2007).
Rv0666	759136..759309		Possible membrane protein	Rv0666, (MTCI376.10c), len: 57 aa. Possible membrane protein; has hydrophobic stretch at aa 29-47. This region is a possible MT-complex-specific genomic island (See Becq et al., 2007).
Rv0667	759807..763325	rpoB	DNA-directed RNA polymerase (beta chain) RpoB (transcriptase beta chain) (RNA polymerase beta subunit)	Rv0667, (MTCI376.08c), len: 1172 aa. RpoB,DNA-directed RNA polymerase, beta chain (see Miller et al.,1994; Ahmad et al., 2000), equivalent to P30760|RPOB_MYCLE|ML1891 DNA-directed RNA polymerase beta chain from Mycobacterium leprae (1178 aa). Also highly similar to others e.g. AAF60349.1|AF242549_1|AF242549 DNA-dependent RNA polymerase beta subunit from Amycolatopsis mediterranei (1167 aa); CAB77…
Rv0668	763370..767320	rpoC	DNA-directed RNA polymerase (beta' chain) RpoC (transcriptase beta' chain) (RNA polymerase beta' subunit)	Rv0668, (MTCI376.07c), len: 1316 aa. RpoC,DNA-directed RNA polymerase, beta' chain (see Miller et al., 1994), equivalent to P30761|RPOC_MYCLE|ML1890|S31146 DNA-directed RNA polymerase beta' chain from Mycobacterium leprae (1316 aa), FASTA scores: opt: 8295, E(): 0, (95.6% identity in 1316 aa overlap). Also highly similar to others e.g. CAB77429.1|AL160431 DNA-directed RNA polymerase beta' chain (…
Rv0669c	767684..769597		Possible hydrolase	Rv0669c, (MTCI376.05), len: 637 aa. Possible hydrolase, highly similar to various hydrolases (N-terminus shorter) e.g. BAA88409.1|AB028646 alkaline ceramidase from Pseudomonas aeruginosa (670 aa,) FASTA scores: opt: 1490,E(): 0, (41.2% identity in 651 aa overlap); NP_063946.1|NM_019893 mitochondrial ceramidase from Homo sapiens (761 aa); P_446098.1|NM_053646 N-acylsphingosine amidohydrolase 2 fro…
Rv0670	769792..770550	end	Probable endonuclease IV End (endodeoxyribonuclease IV) (apurinase)	Rv0670, (MTCI376.04c), len: 252 aa. Probable end (alternate gene name: nfo), endonuclease IV (apurinase) (see citation below), equivalent to END_MYCLE|P30770|NFO|ML1889 probable endonuclease IV (apurinase) from Mycobacterium leprae (252 aa), FASTA scores: opt: 1463, E(): 0, (85.6% identity in 250 aa overlap). Also similar to others e.g. Q9S2N2|END4_STRCO|NFO|SC6E10.05 probable endonuclease IV fro…
Rv0671	770582..771424	lpqP	Possible conserved lipoprotein LpqP	Rv0671, (MTCI376.03c), len: 280 aa. Possible lpqP,conserved lipoprotein, similar to U00012|B1308_F2_43|Q49658 from Mycobacterium leprae (302 aa), FASTA scores: opt: 449,E(): 2.4e-22, (37.6% identity in 242 aa overlap). Also highly similar to lpqC|Rv3298c|MTCY71.38c putative lipoprotein from Mycobacterium tuberculosis (304 aa). Also similar to a large variety of proteins including various esterase…
Rv0672	771484..773112	fadE8	Probable acyl-CoA dehydrogenase FadE8	Rv0672, (MTCI376.02c), len: 542 aa. Probable fadE8,acyl-CoA dehydrogenase, highly similar to many e.g. CAC33951.1|AL589708 putative acyl-CoA dehydrogenase from Streptomyces coelicolor (557 aa); P33224|AIDB_ECOLI|B4187 aidb protein (acyl-CoA dehydrogenases family) from Escherichia coli strain K12 (546 aa), FASTA scores: opt: 1369, E(): 0, (44.1% identity in 524 aa overlap); etc. Also similar to se…
Rv0673	773123..774061	echA4	Possible enoyl-CoA hydratase EchA4 (enoyl hydrase) (unsaturated acyl-CoA hydratase) (crotonase)	Rv0673, (MTCI376.01c, MTV040.01), len: 312 aa. Possible echA4, enoyl-CoA hydratase, showing similarity with others e.g. NP_419216.1|NC_002696 enoyl-CoA hydratase/isomerase family protein from Caulobacter crescentus (256 aa); Q52995|ECHH_RHIME probable enoyl-CoA hydratase from Sinorhizobium meliloti (257 aa), FASTA scores: opt: 210, E(): 1.2e-06, (27.9% identity in 280 aa overlap); etc. Also simil…
Rv0674	774064..774786		hypothetical protein	Rv0674, (MTV040.02), len: 240 aa. Conserved hypothetical protein, highly similar to AC13063.1|AL445503 conserved hypothetical protein from Streptomyces coelicolor (268 aa); and similar to NP_438100.1|NC_003078 putative regulator of phenylacetic acid degradation ArsR family protein from Sinorhizobium meliloti (306 aa) and other proteins e.g. AB011837|AB011837_13 hypothetical protein from Bacillus …
Rv0675	774783..775574	echA5	Probable enoyl-CoA hydratase EchA5 (enoyl hydrase) (unsaturated acyl-CoA hydratase) (crotonase)	Rv0675, (MTV040.03), len: 263 aa. Probable echA5,enoyl-CoA hydratase, similar to several e.g. NP_252116.1|NC_002516 probable enoyl CoA-hydratase/isomerase from Pseudomonas aeruginosa (256 aa); Q20376 protein similar to enoyl-CoA hydratase from Caenorhabditis elegans (258 aa), FASTA scores: opt: 697,E(): 0, (47.3% identity in 245 aa overlap); etc. Also similar to others from Mycobacterium tubercul…
Rv0676c	775586..778480	mmpL5	Probable conserved transmembrane transport protein MmpL5	Rv0676c, (MTV040.04c), len: 964 aa. Probable mmpL5,conserved transmembrane transport protein (see Tekaia et al., 1999), member of RND superfamily, highly similar to other Mycobacterial proteins e.g. MTV037_14, MTCY98_8,MTCY20G9_34, MTCY4D9_15, MTCY48_8, MTCY19G5_6, MTV005_19,etc. Also similar to other Mycobacterial mmpl proteins e.g. P54881|MML4_MYCLE putative membrane protein MMPL4 from Mycobact…
Rv0677c	778477..778905	mmpS5	Possible conserved membrane protein MmpS5	Rv0677c, (MTV040.05c), len: 142 aa. Possible mmpS5,conserved membrane protein (see Tekaia et al., 1999),highly similar to other Mycobacterial proteins e.g. P54880|MMS4_MYCLE putative membrane protein from Mycobacterium leprae (154 aa), FASTA scores: opt: 443, E(): 1.4e-23, (47.1% identity in 155 aa overlap); etc. Also similar to others from Mycobacterium tuberculosis. Belongs to the MmpS family. …
Rv0678	778990..779487		hypothetical protein	Rv0678, (MTV040.06), len: 165 aa. Conserved protein,showing weak similarity with AL049754|SCH10_10 hypothetical protein from Streptomyces coelicolor (152 aa), FASTA scores: opt: 149, E(): 0.0018, (22.9% identity in 140 aa overlap).
Rv0679c	779543..780040		Conserved threonine rich protein	Rv0679c, (MTV040.07c), len: 165 aa. Conserved Thr-rich protein, similar in part to neighboring ORF Rv0680c (124 aa), FASTA score: (35.1% identity in 131 aa overlap); and Rv0314c (220 aa). Predicted to be an outer membrane protein (See Song et al., 2008).
Rv0680c	780042..780416		Probable conserved transmembrane protein	Rv0680c, (MTV040.08c), len: 124 aa. Possible conserved transmembrane protein, showing similarity with C-terminal part of Rv0314c|Z96800|MTCY63.19c conserved hypothetical protein from Mycobacterium tuberculosis (220 aa), FASTA scores: opt: 175, E(): 2.2e-05, (31.4% identity in 102 aa overlap). Also some similarity to upstream ORF Rv0679c|MTV040.07c conserved hypothetical threonine rich protein (12…
Rv0681	780721..781311		Probable transcriptional regulatory protein (possibly TetR-family)	Rv0681, (MTV040.09), len: 196 aa. Probable transcription regulator, TetR family, similar to others and especially many tetracycline repressors e.g. T34657 probable transcription regulator from Streptomyces coelicolor (189 aa); AF0278|AF027868_40|NP_389788.1|NC_000964 yobS regulator from Bacillus subtilis (191 aa), FASTA scores: opt: 213,E(): 1.6e-07, (28.8% identity in 153 aa overlap); P09164|TER…
Rv0682	781560..781934	rpsL	30S ribosomal protein S12 RpsL	Rv0682, (MTV040.10), len: 124 aa. rpsL, 30S ribosomal protein S12 (see citations below), equivalent to others from Mycobacteria e.g. P41195|RS12_MYCSM 30S ribosomal protein S12 from Mycobacterium smegmatis (124 aa); P51999|RS12_MYCAV 30S ribosomal protein S12 from Mycobacterium avium (124 aa); etc. Also highly similar to others from other organisms e.g. P97222|RS12_STRCO 30S ribosomal protein S12…
Rv0683	781934..782404	rpsG	30S ribosomal protein S7 RpsG	Rv0683, (MTV040.11), len: 156 aa. rpsG, 30S ribosomal protein S7 (see citation below), equivalent to others from Mycobacteria e.g. P41193|RS7_MYCSM 30S ribosomal protein S7 from Mycobacterium smegmatis (156 aa),FASTA scores: opt: 986, E(): 0, (96.2% identity in 156 aa overlap); Q53539|RS7_MYCBO 30S ribosomal protein S7 from Mycobacterium bovis (156 aa); etc. Also highly similar to others e.g. Q9L…
Rv0684	782485..784590	fusA1	Probable elongation factor G FusA1 (EF-G)	Rv0684, (MTV040.12, MTCY210.01), len: 701 aa. Probable fusA1, elongation factor G, equivalent to P30767|EFG_MYCLE|S31150 translation elongation factor EF-G from Mycobacterium leprae (701 aa), FASTA scores: opt: 2521, E(): 0, (88.2% identity in 432 aa overlap). Also highly similar to others e.g. CAB81852.1|AL161691 elongation factor G from Streptomyces coelicolor (708 aa); etc. Contains PS00017 AT…
Rv0685	784821..786011	tuf	Probable iron-regulated elongation factor TU Tuf (EF-TU)	Rv0685, (MTCY210.02), len: 396 aa. Probable tuf,iron-regulated elongation factor EF-Tu, equivalent to JC2262 translation elongation factor Tu from Mycobacterium leprae (396 aa). Also highly similar to others e.g. P42439|EFTU_CORGL elongation factor TU (EF-TU) from Corynebacterium glutamicum (396 aa); etc. Contains PS00017 ATP/GTP-binding site motif A, and PS00301 GTP-binding elongation factors si…
Rv0686	786149..786946		Probable membrane protein	Rv0686, (MTCY210.03), len: 265 aa. Probable membrane protein, with hydrophobic N-terminus.
Rv0687	787099..787926		Probable short-chain type dehydrogenase/reductase	Rv0687, (MTCY210.04), len: 275 aa. Probable short-chain dehydrogenase/reductase, highly similar to various dehydrogenases (generally SDR family) e.g. U17129|RSU17129_7 short-chain dehydrogenase from Rhodococcus erythropolis (275 aa), FASTA scores: opt: 1112,E(): 0, (61.2% identity in 268 aa overlap); MMU34072_2 steroid dehydrogenase from Musmus culus (260 aa), FASTA scores: opt: 390, E(): 2.2e-17…
Rv0688	787940..789160		Putative ferredoxin reductase	Rv0688, (MTCY210.05), len: 406 aa. Putative ferredoxin reductase, highly similar to others e.g. BAB55881.1|AB054975 ferredoxin reductase from Terrabacter sp. DBF63 (410 aa); CAC04223.1|AL391515 putative ferredoxin reductase from Streptomyces coelicolor (420 aa); PPU24215_8|Q51973 P-cumate dioxygenase ferredoxin reductase subunit from Pseudomonas putida (402 aa), FASTA scores: opt: 738, E(): 0, (3…
Rv0689c	789157..789411		Hypothetical protein	Rv0689c, (MTCY210.06c), len: 84 aa. Hypothetical unknown protein.
Rv0690c	790024..791073		hypothetical protein	Rv0690c, (MTCY210.07c), len: 349 aa. Conserved hypothetical protein, showing similarity with NP_386956.1|NC_003047 conserved hypothetical protein from Sinorhizobium meliloti (358 aa); NP_356573.1|NC_003063 AGR_L_1570p from Agrobacterium tumefaciens (346 aa); NP_421938.1|NC_002696 conserved hypothetical protein from Caulobacter crescentus (370 aa).
Rv0691c	791070..791666		Probable transcriptional regulatory protein	Rv0691c, (MTCY210.08c), len: 198 aa. Probable transcriptional regulator, highly similar to AAC77476.1|U17129 unknown protein from Rhodococcus erythropolis (185 aa); and showing similarity with putative regulatory proteins eg STMTCREP_1|TCMR_STRGA|P39885 tetracenomycin c transcriptional repressor from Streptomyces glaucescens (226 aa), FASTA scores: opt: 178,E(): 8.5e-06, (27.9% identity in 201 aa…
Rv0692	791831..792160		hypothetical protein	Rv0692, (MTCY210.09), len: 109 aa. Conserved hypothetical protein, highly similar to U17129|RSU17129_3|AAC77477.1 unknown protein from Rhodococcus erythropolis (95 aa), FASTA scores: opt: 393,E(): 8.8e-22, (68.2% identity in 88 aa overlap).
Rv0693	792157..793332	pqqE	Probable coenzyme PQQ synthesis protein E PqqE (coenzyme PQQ synthesis protein III)	Rv0693, (MTCY210.10), len: 391 aa. Probable pqqE (alternate gene name: pqqIII), coenzyme PQQ synthesis protein E, similar to others AE001109_9|O30258|PQQE coenzyme PQQ synthesis protein from Archaeoglobus fulgidus (375 aa), FASTA scores: E(): 1.6e-16, (28.1% identity in 377 aa overlap); PQQE_ACICA|P07782 coenzyme pqq synthesis protein e from Acinetobacter calcoaceticus (384 aa), FASTA scores: opt…
Rv0694	793335..794525	lldD1	Possible L-lactate dehydrogenase (cytochrome) LldD1	Rv0694, (MTCY210.11), len: 396 aa. Possible lldD1,L-lactate dehydrogenase (cytochrome), similar to NP_302368.1|NC_002677 L-lactate dehydrogenase from Mycobacterium leprae (414 aa). Also similar to others e.g. NP_384560.1|NC_003047 putative L-lactate dehydrogenase (cytochrome) protein from Sinorhizobium meliloti (403 aa); NP_251072.1|NC_002516 L-lactate dehydrogenase from Pseudomonas aeruginosa (3…
Rv0695	794715..795470		hypothetical protein	Rv0695, (MTCY210.12), len: 251 aa. Conserved hypothetical protein, similar to many creatinine amidohydrolases or hypothetical proteins e.g. NP_443048.1|NC_000911 creatinine amidohydrolase from Synechococcus sp. PCC 6803 (273 aa); NP_466169.1|NC_003210 protein similar to creatinine amidohydrolase from Listeria monocytogenes (249 aa); T35153|SC5A7.04c hypothetical protein from Streptomyces coelicol…
Rv0696	795519..796931		Probable membrane sugar transferase	Rv0696, (MTCY210.13), len: 470 aa. Probable membrane sugar transferase, similar (except in N-terminus) to NP_069157.1|NC_000917 glycosyl transferase from Archaeoglobus fulgidus (324 aa); NP_279985.1|NC_002607 rhamnosyl transferase from Halobacterium sp. NRC-1 (299 aa); NP_059113.1|NM_017417 polypeptide N-acetylgalactosaminyltransferase 8 from (637 aa). Note that also highly similar to P46370|YTH1…
Rv0697	796933..798372		Probable dehydrogenase	Rv0697, (MTCY210.14, unknown), len: 479 aa. Probable dehydrogenase, highly similar to P30772|YTUR_MYCLE hypothetical 24 kDa protein from Mycobacterium leprae (220 aa), FASTA scores: opt: 557, E(): 1.7e-28, (46.2% identity in 223 aa overlap). Also highly similar to P46371|YTH2_RHOER hypothetical 53.0 KDA GMC-type oxidoreductase from Rhodococcus erythropolis (493 aa); and similar to many dehydrogen…
Rv0698	798833..799444		hypothetical protein	Rv0698, (MTCY210.15), len: 203 aa. Conserved hypothetical protein, highly similar to C-terminus of Rv3639c|MTY15C10.12 conserved hypothetical protein from Mycobacterium tuberculosis (188 aa), FASTA scores: E(): 2.1e-07, (54.8% identity in 73 aa overlap).
Rv0699	799629..799850		Hypothetical protein	Rv0699, (MTCY210.17), len: 73 aa. Hypothetical unknown protein.
Rv0700	800487..800792	rpsJ	30S ribosomal protein S10 RpsJ (transcription antitermination factor NusE)	Rv0700, (MTCY210.19), len: 101 aa. rpsJ (alternate gene name: nusE), 30S ribosomal protein S10 (see Gopal et al., 2001), equivalent to RS10_MYCLE P307653 30S ribosomal protein S10 from Mycobacterium leprae (101 aa), FASTA scores: opt: 645, E(): 0, (97.0% identity in 101 aa overlap). Also highly similar to others e.g. CAB82069.1|AL161803 30S ribosomal protein S10 from Streptomyces coelicolor (102 …
Rv0701	800809..801462	rplC	50S ribosomal protein L3 RplC	Rv0701, (MTCY210.20), len: 217 aa. rplC, 50S ribosomal protein L3, equivalent to O06044|RL3_MYCBO 50S ribosomal protein L3 from Mycobacterium bovis BCG (217 aa); and P30762|RL3_MYCLE 50S ribosomal protein L3 from Mycobacterium leprae (217 aa). Also highly similar to others e.g. CAB82070.1|AL161803 50S ribosomal protein L3 from Streptomyces coelicolor (214 aa); P52860|RL3_THETH ribosomal protein l…
Rv0702	801462..802133	rplD	50S ribosomal protein L4 RplD	Rv0702, (MTCY210.21), len: 223 aa. rplD, 50S ribosomal protein L4, equivalent to O06045|RL4_MYCBO 50S ribosomal protein L4 from Mycobacterium bovis BCG (223 aa); O06114|RL4_MYCSM 50S ribosomal protein L4 from Mycobacterium smegmatis (215 aa); and MLCB2492_3 50S ribosomal protein L4 from Mycobacterium leprae (230 aa). Also highly similar to others e.g. CAB82071.1|AL161803 50S ribosomal protein L4 …
Rv0703	802133..802435	rplW	50S ribosomal protein L23 RplW	Rv0703, (MTCY21.22), len: 100 aa. rplW, 50S ribosomal protein L23, equivalent to O06046|RL23_MYCBO 50S ribosomal protein L23 from Mycobacterium bovis BCG (100 aa); and MLCB2492_4 50S ribosomal protein L23 from Mycobacterium leprae (100 aa). Also highly similar to others e.g. CAB82072.1|AL161803 50S ribosomal protein L23 from Streptomyces coelicolor (139 aa) (N-terminus longer); P04454|RL23_BACST …
Rv0704	802528..803370	rplB	50S ribosomal protein L2 RplB	Rv0704, (MTCY210.23), len: 280 aa. rplB, 50S ribosomal protein L2, equivalent to O06047|RL2_MYCBO 50S ribosomal protein L2 from Mycobacterium bovis BCG (280 aa); and MLCB2492_5M 50S ribosomal protein L2 from Mycobacterium leprae (280 aa). Also highly similar to others e.g. CAB82073.1|AL161803 50S ribosomal protein L2 from Streptomyces coelicolor (278 aa); P42919|RL2_BACSU 50s ribosomal protein l2…
Rv0705	803411..803692	rpsS	30S ribosomal protein S19 RpsS	Rv0705, (MTCY210.24), len: 93 aa. rpsS, 30S ribosomal protein S19, equivalent to S36895 ribosomal protein S19 from Mycobacterium bovis (93 aa), FASTA scores: opt: 623, E(): 0, (98.9% identity in 93 aa overlap); and NP_302261.1|NC_002677 30S ribosomal protein S19 from Mycobacterium leprae (93 aa). Also highly similar to others e.g. CAB82074.1|AL161803 30S ribosomal protein S19 from Streptomyces co…
Rv0706	803689..804282	rplV	50S ribosomal protein L22 RplV	Rv0706, (MTCY210.25), len: 197 aa. rplV, 50S ribosomal protein L22, equivalent to O06115|RL22_MYCSM 50S ribosomal protein L22 from Mycobacterium smegmatis (153 aa); MBS10OPER_7 50S ribosomal protein L22 from Mycobacterium bovis BCG; and MLCB2492_7 50S ribosomal protein L22 from Mycobacterium leprae (175 aa). Also highly similar to others e.g. CAB82075.1|AL161803 50S ribosomal protein L22 from Str…
Rv0707	804282..805106	rpsC	30S ribosomal protein S3 RpsC	Rv0707, (MTCY210.26), len: 274 aa. rpsC, 30S ribosomal protein S3, equivalent to O06048|RS3_MYCBO|MBS10OPER_8 30S ribosomal protein S3 from Mycobacterium bovis BCG (274 aa); and MLCB2492_8 30S ribosomal protein S3 from Mycobacterium leprae (281 aa). Also highly similar to others e.g. CAB82076.1|AL161803 30S ribosomal protein S3 from Streptomyces coelicolor (277 aa); P21465|RS3_BACSU 30s ribosomal…
Rv0708	805110..805526	rplP	50S ribosomal protein L16 RplP	Rv0708, (MTCY210.27), len: 138 aa. rplP, 50S ribosomal protein L16, equivalent to O06049|RL16_MYCBO|MBS10OPER_9 50S ribosomal protein L16 from Mycobacterium bovis BCG (138 aa); and MLCB2492_9 50S ribosomal protein L16 from Mycobacterium leprae (138 aa). Also highly similar to others e.g. CAB82077.1|AL161803 50S ribosomal protein L16 from Streptomyces coelicolor (139 aa); P14577|RL16_BACSU 50s rib…
Rv0709	805526..805759	rpmC	50S ribosomal protein L29 RpmC	Rv0709, (MTCY210.28), len: 77 aa. rpmC, 50S ribosomal protein L29, equivalent to O06050|RL29_MYCBO|MBS10OPER_10 50S ribosomal protein L29 from Mycobacterium bovis BCG (75 aa); and O32989|RL29_MYCLE|MLCB2492_10 50S ribosomal protein L29 from Mycobacterium leprae (80 aa). Also highly similar to others e.g. Q9L0D2|RL29_STRCO 50S ribosomal protein L29 from Streptomyces coelicolor (74 aa); P12873|RL29…
Rv0710	805756..806166	rpsQ	30S ribosomal protein S17 RpsQ	Rv0710, (MTCY210.29), len: 136 aa. rpsQ, 30S ribosomal protein S17, equivalent to O06051|RS17_MYCBO 30S|MBS10OPER_11 30S ribosomal protein S17 from Mycobacterium bovis BCG (136 aa); and MLCB2492_11 30S ribosomal protein S17 from Mycobacterium leprae (126 aa). Also highly similar to others e.g. CAB82079.1|AL161803 30S ribosomal protein S17 from Streptomyces coelicolor (95 aa); P12874|RS17_BACSU 30…
Rv0711	806335..808698	atsA	Possible arylsulfatase AtsA (aryl-sulfate sulphohydrolase) (arylsulphatase)	Rv0711, (MTCY210.30), len: 787 aa. Possible atsA,arylsulfatase, similar to others e.g. P51691|ARS_PSEAE arylsulfatase from Pseudomonas aeruginosa (532 aa), FASTA scores: opt: 439, E(): 2.9e-21, (30.8% identity in 552 aa overlap); etc. Also similar to other hypothetical arylsulfatases from Mycobacterium tuberculosis e.g. Rv3299c, Rv0663, etc. Contains PS00523 Sulfatases signature 1, and PS00149 Su…
Rv0712	808746..809645		hypothetical protein	Rv0712, (MTCY210.31), len: 299 aa. Conserved protein, similar to others e.g. NP_106128.1|NC_002678 hypothetical protein from Mesorhizobium loti (372 aa); D90901_33|P72841 hypothetical 48.1 kDa protein from Synechocystis sp (410 aa), FASTA scores: E(): 1.1e-07,(28.8% identity in 299 aa overlap); etc. Slight similarity to carboxykinases. Similar to C-terminal part of Rv3703c conserved hypothetical …
Rv0713	809946..810887		Probable conserved transmembrane protein	Rv0713, (MTCY210.32), len: 313 aa. Probable conserved transmembrane protein, similar to Rv3435c|MTCY77_7|O06252 from Mycobacterium tuberculosis (284 aa), FASTA scores: opt: 557, E(): 2.1e-29, (35.8% identity in 282 aa overlap); MLCB2492_12|O32991 hypothetical 10.7 kDa protein from Mycobacterium leprae (95 aa).
Rv0714	811373..811741	rplN	50S ribosomal protein L14 RplN	Rv0714, (MTCY210.33), len: 122 aa. rplN, 50S ribosomal protein L14, equivalent to O32993|MLCB2492_14|ML1849|RL14_MYCLE 50S ribosomal protein L14 from Mycobacterium leprae (122 aa). Also highly similar to others e.g. CAB82080.1|AL161803 50S ribosomal protein L14 from Streptomyces coelicolor (122 aa); P33100|RL14_MICLU 50s ribosomal protein L14 from Micrococcus luteus (122 aa), FASTA scores: opt: 6…
Rv0715	811742..812059	rplX	50S ribosomal protein L24 RplX	Rv0715, (MTCY210.34), len: 105 aa. rplX, 50S ribosomal protein L24, equivalent to O32994|MLCB2492_15 50S ribosomal protein L24 from Mycobacterium leprae (105 aa). Also highly similar to others e.g. CAB82081.1|AL161803 50S ribosomal protein L24 from Streptomyces coelicolor (107 aa); P12876|RL24_BACSU 50s ribosomal protein L24 (bl23) from Bacillus subtilis (103 aa), FASTA scores: opt: 363,E(): 1.8e…
Rv0716	812059..812622	rplE	50S ribosomal protein L5 RplE	Rv0716, (MTCY210.35), len: 187 aa. rplE, 50S ribosomal protein L5, equivalent to MLCB2492_16 50S ribosomal protein L5 from Mycobacterium leprae (187 aa). Also highly similar to others e.g. CAB82082.1|AL161803 50S ribosomal protein L5 from Streptomyces coelicolor (185 aa); P33098|RL5_MICLU 50S ribosomal protein L5 from Micrococcus luteus (191 aa), FASTA scores: opt: 930, E(): 0, (73.8% identity in…
Rv0717	812627..812812	rpsN1	30S ribosomal protein S14 RpsN1	Rv0717, (MTCY210.36), len: 61 aa. rpsN1, 30S ribosomal protein S14, equivalent to MLCB2492_17|O32996 ribosomal protein S14 from Mycobacterium leprae (61 aa). Also highly similar to others e.g. CAB82083.1|AL161803 30S ribosomal protein S14 from Streptomyces coelicolor (61 aa); P24320|RS14_THETH 30s ribosomal protein S14 from Thermus aquaticus (subsp. thermophilus) (60 aa), FASTA scores: opt: 316, …
Rv0718	812976..813374	rpsH	30S ribosomal protein S8 RpsH	Rv0718, (MTCY210.37), len: 132 aa. rpsH, 30S ribosomal protein S8, equivalent to O32997|MLCB2492_18 30S ribosomal protein S8 from Mycobacterium leprae (132 aa). Also highly similar to others e.g. CAB82084.1|AL161803 30S ribosomal protein S8 from Streptomyces coelicolor (132 aa); P33106|RS8_MICLU 30s ribosomal protein S8 from Micrococcus luteus (132 aa), FASTA scores: opt: 669, E(): 0, (77.3% iden…
Rv0719	813398..813937	rplF	50S ribosomal protein L6 RplF	Rv0719, (MTCY210.38), len: 179 aa. rplF, 50S ribosomal protein L6, equivalent to O32998|MLCB2492_19 50S ribosomal protein L6 from Mycobacterium leprae (179 aa). Also highly similar to others e.g. P46786|RL6_STRCO|CAB82085.1|AL161803|SCD31.42 50S ribosomal protein L6 from Streptomyces coelicolor (179 aa), FASTA scores: opt: 872, E(): 0, (70.4% identity in 179 aa overlap); etc. Contains PS00525 Rib…
Rv0720	813940..814308	rplR	50S ribosomal protein L18 RplR	Rv0720, (MTCY210.39), len: 122 aa. rplR, 50S ribosomal protein L18, equivalent to O32999|MLCB2492_20|RL18_MYCLE 50S ribosomal protein L18 from Mycobacterium leprae (122 aa). Also highly similar to others e.g. CAB82086.1|AL161803 50S ribosomal protein L18 from Streptomyces coelicolor (127 aa); P33102|RL18_MICLU 50s ribosomal protein L18 from Micrococcus luteus (119 aa),FASTA scores: opt: 447, E():…
Rv0721	814328..814990	rpsE	30S ribosomal protein S5 RpsE	Rv0721, (MTCY210.40), len: 220 aa. rpsE, 30S ribosomal protein S5, equivalent to MLCB2492_21 ribosomal protein S5 from Mycobacterium leprae (217 aa). Also highly similar to others e.g. P46790|RS5_STRCO 30s ribosomal protein S5 from Streptomyces coelicolor (167 aa), FASTA scores: opt: 889, E(): 0, (82.1% identity in 162 aa overlap); etc. Note N-terminus is extented compared to other rpsE genes. Co…
Rv0722	814993..815190	rpmD	50S ribosomal protein L30 RpmD	Rv0722, (MTCY210.41), len: 65 aa. rpmD, 50S ribosomal protein L30, equivalent to O33001 ribosomal protein L30 from Mycobacterium leprae (71 aa). Also highly similar to others e.g. P46789|RL30_STRCO 50S ribosomal protein L30 from Streptomyces coelicolor (60 aa); P02430|RL30_ECOLI 50S ribosomal protein L30 from Escherichia coli (58 aa), FASTA scores: opt: 168, E(): 1.5e-13, (53.7% identity in 54 aa…
Rv0723	815190..815630	rplO	50S ribosomal protein L15 RplO	Rv0723, (MTCY210.42), len: 146 aa. rplO, 50S ribosomal protein L15, equivalent to MLCB2492_23|O33002 50S ribosomal protein L15 from Mycobacterium leprae (146 aa). Also highly similar to others e.g. P46787|RL15_STRCO|SCD31.46 50S ribosomal protein L15 from Streptomyces coelicolor (151 aa); P19946|RL15_BACSU 50s ribosomal protein L15 from Bacillus subtilis (146 aa),FASTA scores: opt: 419, E(): 6.5e…
Rv0724	815663..817534	sppA	Possible protease IV SppA (endopeptidase IV) (signal peptide peptidase)	Rv0724, (MTCY210.43), len: 623 aa. Possible sppA,protease IV (endopeptidase IV), equivalent (but longer 23 aa) to MLCB2492_24|O33003 endopeptidase IV from Mycobacterium leprae (602 aa). Also similar to others e.g. NP_419743.1|NC_002696 signal peptide peptidase SppA from Caulobacter crescentus (594 aa); P08395|SPPA_ECOLI|B1766 protease IV (endopeptidase) from Escherichia coli strain K-12 (618 aa),…
Rv0725c	817539..818444		hypothetical protein	Rv0725c, (MTCY210.44c), len: 301 aa. Conserved hypothetical protein, similar to hypothetical proteins from Mycobacterium tuberculosis e.g. Rv0726c, Rv0731c, Rv3399,etc, e.g. Y893_MYCTU|Q10552|Rv0893C hypothetical 36.1 kDa protein cy31.21c (325 aa), FASTA scores: opt: 600, E(): 3.9e-32, (43.8% identity in 219 aa overlap).
Rv0726c	818537..819640		Possible S-adenosylmethionine-dependent methyltransferase	Rv0726c, (MTCY210.45c), len: 367 aa. Possible S-adenosylmethionine-dependent methyltransferase (see Grana et al., 2007), highly similar to other proteins from Mycobacterium tuberculosis e.g. Q10552|Y893_MYCTU|Rv0893c|MT0917|MTCY31.21c (325 aa), FASTA scores: opt: 646, E(): 0, (38.3% identity in 329 aa overlap); Rv0731c|MTV041.05c (318 aa), Rv3399, etc. Also similar to proteins from Mycobacterium …
Rv0727c	819843..820499	fucA	Possible L-fuculose phosphate aldolase FucA (L-fuculose-1-phosphate aldolase)	Rv0727c, (MTV41.01c, MTCY210.46c), len: 218 aa. Possible fucA, L-fuculose-1-phosphate aldolase, similar to many e.g. NP_386339.1|NC_003047 putative L-fuculose phosphate aldolase protein from Sinorhizobium meliloti (222 aa); P11550|FUCA_ECOLI L-fuculose phosphate aldolase from Escherichia strain K12 (215 aa), FASTA scores: opt: 372,E(): 4.1e-19, (34.6% identity in 185 aa overlap); etc. Belongs to …
Rv0728c	820496..821476	serA2	Possible D-3-phosphoglycerate dehydrogenase SerA2 (phosphoglycerate dehydrogenase) (PGDH)	Rv0728c, (MTV041.02c), len: 326 aa. Possible serA2,D-3-phosphoglycerate dehydrogenase, similar to others e.g. AF0278|AF027868_5|YoaD D-3-phosphoglycerate dehydrogenase from Bacillus subtilis (344 aa), FASTA scores: opt: 594,E(): 3.1e-31, (35.9% identity in 309 aa overlap); etc. Also similar to Rv2996c|MTV012.10|SERA1 D-3-phosphoglycerate dehydrogenase from Mycobacterium tuberculosis (528 aa).
Rv0729	821507..822853	xylB	Possible D-xylulose kinase XylB (xylulokinase) (xylulose kinase)	Rv0729, (MTV041.03), len: 448 aa. Possible xylB,D-xylulose-kinase (xylulokinase). C-terminus highly similar to AAD09880.1|U77912 unknown protein from Mycobacterium bovis (102 aa); and N-terminus highly similar to T45387|Z98756|MLCB2492_25 hypothetical protein from Mycobacterium leprae (110 aa), FASTA scores: opt: 427, E(): 1.1e-19, (60.9% identity in 110 aa overlap). Also similar to xylA/xylB gen…
Rv0730	822866..823594		GCN5-related N-acetyltransferase	Rv0730, (MTV041.04), len: 242 aa. Probable acetyltransferase. Contains GNAT (Gcn5-related N-acetyltransferase) domain in C-terminal part. See Vetting et al. 2005. Equivalent to Z98756|MLCB2492_26 hypothetical protein from Mycobacterium leprae (227 aa), FASTA scores: opt: 1180, E(): 0, (83.5% identity in 218 aa overlap).
Rv0731c	823683..824639		Possible S-adenosylmethionine-dependent methyltransferase	Rv0731c, (MTV041.05c), len: 318 aa. Possible S-adenosylmethionine-dependent methyltransferase (see Grana et al., 2007), highly similar to other proteins from Mycobacterium tuberculosis e.g. Rv0726c|MTCY210.45c (367 aa), FASTA score: (60.9% identity in 317 aa overlap); Rv3399, Rv1729c, etc.
Rv0732	824800..826125	secY	Probable preprotein translocase SecY	Rv0732, (MTV041.06), len: 441 aa. Probable SecY,preprotein translocase (integral membrane protein) (see citation below), equivalent to NP_302243.1|NC_002677 SecY subunit of preprotein translocase from Mycobacterium leprae (438 aa); AAC04389.1|AF047021 preprotein translocase subunit from Mycobacterium smegmatis (438 aa); and U77912|MBU77912_1 preprotein translocase subunit from Mycobacterium bovis…
Rv0733	826122..826667	adk	Adenylate kinase Adk (ATP-AMP transphosphorylase)	Rv0733, (MTV041.07), len: 181 aa. adk, adenylate kinase (ATP-AMP transphosphorylase), equivalent to Z98756|MLCB24 92_28 probable adenylate kinase from Mycobacterium leprae (181 aa), FASTA scores: opt: 978, E(): 0, (83.6% identity in 177 aa overlap); and AAF86323.1|AF271342 putative adenylate kinase from Mycobacterium marinum (124 aa) (N-terminus shorter). Also highly similar to others e.g. P43414…
Rv0734	826670..827470	mapA	Methionine aminopeptidase MapA (map) (peptidase M) (MetAP)	Rv0734, (MTV041.08), len: 266 aa. mapA, methionine aminopeptidase (map), equivalent to Z98756|MLCB2492_29 probable methionine aminopeptidase from Mycobacterium leprae (266 aa), FASTA scores: opt: 1717, E(): 0, (83.4% identity in 265 aa overlap). Also highly similar to many e.g. T35553 methionine aminopeptidase from Streptomyces coelicolor (278 aa); etc. Also similar to Rv2861c|MAPB probable methi…
Rv0735	827543..828076	sigL	Probable alternative RNA polymerase sigma factor SigL	Rv0735, (MTV041.09), len: 177 aa. Probable sigL,alternative RNA polymerase sigma factor (rpoE) (see citations below), highly similar to many proteins of the extracytoplasmatic function (ECF) subfamily e.g. CAB72200.1|AL138851 putative RNA polymerase sigma factor from Streptomyces coelicolor (194 aa); Q06909|CARQ_MYXXA RNA polymerase sigma factor CARQ from Myxococcus xanthus (174 aa), FASTA scores…
Rv0736	828140..828892	rslA	Anti-sigma factor RslA	Rv0736, (MTV041.10), len: 250 aa. RslA, anti-sigma factor (See Dainese et al., 2006). Probable membrane protein, showing weak similarity with AL133469|SCM10_32 putative membrane protein from Streptomyces coelicolor (216 aa), FASTA scores: opt: 180, E(): 0.00018, (34.3% identity in 216 aa overlap). Cleaved by Rip|Rv2869c, in M. tuberculosis Erdman (See Sklar et al., 2010).
Rv0737	829207..829704		Possible transcriptional regulatory protein	Rv0737, (MTV041.11), len: 165 aa. Possible transcriptional regulator, similar to others e.g. BAB69161.1|AB070937 regulator protein from Streptomyces avermitilis (169 aa); NP_419731.1|NC_002696 transcriptional regulator MarR family from Caulobacter crescentus (148 aa) (homology only at C-terminus); etc. Also shows weak similarity to AB0014|AB001488_14 hypothetical protein from Bacillus subtilis (1…
Rv0738	830062..830610		hypothetical protein	Rv0738, (MTV041.12), len: 182 aa. Conserved protein,showing weak similarity with hypothetical proteins from Mycobacterium tuberculosis: Rv1727|MTCY04C12.12 (189 aa); MTY13D12_7|Z80343 hypothetical protein from Mycobacterium tuberculosis (194 aa), FASTA scores: opt: 172, E(): 0.0004,(24.2% identity in 178 aa overlap); and C-terminus of Rv0576.
Rv0739	830855..831661		hypothetical protein	Rv0739, (MTV041.13), len: 268 aa. Conserved hypothetical protein, showing some similarity to Mycobacterium tuberculosis proteins Rv0026 (448 aa), FASTA score: (37.6% identity in 101 aa overlap)and Rv0025 (120 aa), FASTA score: (32.4% identity in 142 aa overlap). This region is a possible MT-complex-specific genomic island (See Becq et al., 2007).
Rv0743c	833886..834443		Hypothetical protein	Rv0743c, (MTV041.17c), len: 185 aa. Hypothetical unknown protein. This region is a possible MT-complex-specific genomic island (See Becq et al.,2007).
Rv0744c	834440..834946		Possible transcriptional regulatory protein	Rv0744c, (MTV041.18c), len: 168 aa. Possible transcriptional regulator, showing weak similarity with O86661|SC4A2.05 putative two-component sensor from Streptomyces coelicolor (436 aa), FASTA scores: opt: 117,E(): 0.88, (37.25% identity in 94 aa overlap); and some putative excisionases or transposases. Also weakly similar to P71902|YN10_MYCTU|Rv2310|MT2372|MTCY3G12.24c conserved hypothetical prot…
Rv0745	835154..835681		hypothetical protein	Rv0745, (MTV041.19), len: 175 aa. Conserved hypothetical protein; shows high similarity to a 50 aa region of Rv3649|Z95436|MTY15C10_3 conserved hypothetical protein, similar to ATP-dependent helicases, from Mycobacterium tuberculosis (771 aa), FASTA scores: opt: 225, E(): 7e-06, (70.0% identity in 50 aa overlap). This region is a possible MT-complex-specific genomic island (See Becq et al., 2007).
Rv0749A	841737..841874		hypothetical protein	Rv0749A, len: 45 aa. Conserved hypothetical protein (probably gene fragment), similar to part (aa 250-292) of Rv2807|Z81331_12 from Mycobacterium tuberculosis (384 aa),FASTA scores: opt: 238, E(): 1.9e-13, (79.07% identity in 43 aa overlap). This region is a possible MT-complex-specific genomic island (See Becq et al.,2007).
Rv0751c	842347..843231	mmsB	Probable 3-hydroxyisobutyrate dehydrogenase MmsB (hibadh)	Rv0751c, (MTV041.25c), len: 294 aa. Probable mmsB,3-hydroxyisobutyrate dehydrogenase, highly similar to others e.g. NP_102847.1|NC_002678 3-hydroxyisobutyrate dehydrogenase from Mesorhizobium loti (294 aa); NP_420167.1|NC_002696 3-hydroxyisobutyrate dehydrogenase from Caulobacter crescentus (298 aa); A32867 3-hydroxyisobutyrate dehydrogenase from Rattus norvegicus (346 aa); etc. Also similar to m…
Rv0752c	843242..844414	fadE9	Probable acyl-CoA dehydrogenase FadE9	Rv0752c, (MTV041.26c), len: 390 aa. Probable fadE9,acyl-CoA dehydrogenase, highly similar to many e.g. NP_437985.1|NC_003078 putative acyl-CoA dehydrogenase protein from Sinorhizobium meliloti (380 aa); Z99123|BSUB0020_14 from Bacillus subtilis (379 aa), FASTA scores: opt: 853, E(): 0, (39.8% identity in 384 aa overlap); etc. Contains PS00072 Acyl-CoA dehydrogenases signature 1, and PS00073 Acyl-…
Rv0753c	844421..845953	mmsA	Probable methylmalonate-semialdehyde dehydrogenase MmsA (methylmalonic acid semialdehyde dehydrogenase) (MMSDH)	Rv0753c, (MTV041.27c), len: 510 aa. Probable mmsA,methylmalonic acid semialdehyde dehydrogenase, highly similar to others e.g. NP_420115.1|NC_002696 putative methylmalonate-semialdehyde dehydrogenase from Caulobacter crescentus (499 aa); L48550|STMMSDA_1|CAB75315.1|AL139164 methylmalonic acid semialdehyde dehydrogenase from Streptomyces coelicolor (500 aa), FASTA score: (51.6% identity in 498 aa …
Rv0756c	850741..851466		hypothetical protein	Rv0756c, (MTCY369.01c), len: 241 aa. Unknown protein.
Rv0757	851608..852351	phoP	Possible two component system response transcriptional positive regulator PhoP	Rv0757, (MTCY369.02), len: 247 aa. Possible phoP,two component system response phosphate regulon transcriptional regulator (see citations below), highly similar to various transcriptional regulators e.g. CAC32360.1|AL583945 putative two component system response regulator from Streptomyces coelicolor (271 aa); T45446 probable two-component response regulator from Mycobacterium leprae (253 aa); an…
Rv0758	852396..853853	phoR	Possible two component system response sensor kinase membrane associated PhoR	Rv0758, (MTCY369.03), len: 485 aa. Possible phoR,two component system response phosphate sensor kinase membrane-associated, highly similar to various sensor kinases e.g. CAC32361.1|AL583945 putative two component system histidine kinase from Streptomyces coelicolor (524 aa); NP_349365.1|NC_003030 Membrane-associated sensory histidine kinase with HAMP domain from Clostridium acetobutylicum (482 aa…
Rv0760c	854267..854686		hypothetical protein	Rv0760c, (MTCY369.05), len: 139 aa. Conserved protein, similar to N-terminal part of Rv2042c conserved hypothetical protein from Mycobacterium tuberculosis (265 aa), FASTA scores: opt: 150, E(): 4.1e-05, (28.7% identity in 136 aa overlap). Belongs to the NTF2-like (nuclear transport factor 2) protein superfamiily.
Rv0761c	854699..855826	adhB	Possible zinc-containing alcohol dehydrogenase NAD dependent AdhB	Rv0761c, (MTCY369.06c), len: 375 aa. Possible adhB,zinc-containing alcohol dehydrogenase NAD-dependent,similar to others e.g. AAC15839.1|AF060871_4 hypothetical alcohol dehydrogenase from Rhodococcus rhodochrous (370 aa), FASTA scores: opt: 1234, E(): 0, (46.8% identity in 370 aa overlap); P80468|ADH2_STRCA alcohol dehydrogenase II from Struthio camelus (Ostrich) (379 aa); Q03505|ADH1_RABIT alcoh…
Rv0762c	855925..856470		hypothetical protein	Rv0762c, (MTCY369.07c), len: 181 aa. Conserved hypothetical protein, showing weak similarity to D90907_77|P73575 hypothetical 31.3KD protein from Synechocystis sp, FASTA scores: E(): 0.0012, (30.4% identity in 92 aa overlap). Contains PS00017 ATP/GTP-binding site motif A (P-loop).
Rv0763c	856473..856679		Possible ferredoxin	Rv0763c, (MTCY369.08c), len: 68 aa. Possible ferredoxin, similar to others and related proteins e.g. P18324|FER1_STRGO|SUAB ferredoxin 1 (fd-1) from Streptomyces griseolus (68 aa); AAK31349.1|AF350429_2|AF350429 putative ferredoxin from Nocardioides sp (63 aa); AAK16536.1|AF331043_16|AF331043 phthalate dioxygenase ferredoxin subunit from Arthrobacter keyseri (64 aa); etc. Probably involved in ele…
Rv0764c	856682..858037	cyp51	Cytochrome P450 51 Cyp51 (CYPL1) (P450-L1A1) (sterol 14-alpha demethylase) (lanosterol 14-alpha demethylase) (P450-14DM)	Rv0764c, (MT0788, MTCY369.09c), len: 451 aa. Cyp51,cytochrome P450 51 (sterol 14-alpha demethylase), similar to others e.g. Q16850|CP51_HUMAN cytochrome P450 51 (CYPL1) (P450L1) (sterol 14-alpha demethylase) (lanosterol 14-alpha demethylase) from Homo sapiens (509 aa), FASTA scores: opt: 848, E(): 0, (33.9% identity in 439 aa overlap); NP_172633.1|NC_003070 putative obtusifoliol 14-alpha demethyl…
Rv0765c	858037..858864		Probable oxidoreductase	Rv0765c, (MTCY369.10c), len: 275 aa. Probable oxidoreductase, similar others e.g. P39071|DHBA_BACSU 2,3-dihydro-2,3-dihydroxybenzoate dehydrogenase from Bacillus subtilis (261 aa), FASTA scores: opt: 385, E(): 1.8e-17, (30.6% identity in 252 aa overlap); AAF81239.1|AF263012 putative beta-ketoacyl reductase from Streptomyces griseus (274 aa); NP_436514.1|NC_003037 putative oxidoreductase from Sino…
Rv0766c	858864..860072	cyp123	Probable cytochrome P450 123 Cyp123	Rv0766c, (MT0790, MTCY369.11c), len: 402 aa. Probable cyp123, cytochrome P-450, similar to others e.g. P33271|CPXK_SACER cytochrome P-450 107B1 from Saccharopolyspora erythraea (405 aa), FASTA scores: opt: 770, E(): 0, (36.9% identity in 406 aa overlap); T36526 probable cytochrome P450 hydroxylase from Streptomyces coelicolor (411 aa); P27632|CPXM_BACSU cytochrome P450 109 from Bacillus subtilis …
Rv0767c	860069..860710		hypothetical protein	Rv0767c, (MTCY369.12c), len: 213 aa. Conserved hypothetical protein, showing weak similarity with AL133220|SCC75A_26 hypothetical protein from Streptomyces coelicolor (215 aa), FASTA scores: opt: 152, E(): 0.0048,(28.4% identity in 204 aa overlap).
Rv0768	860912..862381	aldA	Probable aldehyde dehydrogenase NAD dependent AldA (aldehyde dehydrogenase [NAD+])	Rv0768, (MTCY369.13), len: 489 aa. Probable aldA,NAD-dependent aldehyde dehydrogenase, highly similar to others e.g. AAL14238.1|AY052630 6-oxolauric acid dehydrogenase from Rhodococcus ruber (474 aa); NP_285450.1|NC_001264 aldehyde dehydrogenase from Deinococcus radiodurans (495 aa); NP_241405.1|NC_002570 NADP-dependent aldehyde dehydrogenase from Bacillus halodurans (498 aa); P42757|DHAB_ATRHO b…
Rv0769	862412..863158		Probable dehydrogenase/reductase	Rv0769, (MTCY369.14), len: 248 aa. Probable dehydrogenase/reductase, similar to others, especially short-chain type dehydrogenases/reductases and 3-oxoacyl-(acyl-carrier protein) reductases e.g. NP_106890.1|NC_002678 probable short-chain type dehydrogenase/reductase from Mesorhizobium loti (374 aa); NP_243357.1|NC_002570 3-oxoacyl-(acyl-carrier protein) reductase from Bacillus halodurans (246 aa)…
Rv0770	863256..864143		Probable dehydrogenase/reductase	Rv0770, (MTCY369.15), len: 295 aa. Probable dehydrogenase/reductase, 3-hydroxyisobutyrate dehydrogenase family, possibly 3-hydroxyisobutyrate dehydrogenase or 2-hydroxy-3-oxopropionate reductase, similar to others e.g. P23523|GARR_ECOLI 2-hydroxy-3-oxopropionate reductase (tartronate semialdehyde reductase) (TSAR) from Escherichia coli strain K12 (294 aa), FASTA scores: opt: 469, E(): 6.7e-22, (3…
Rv0771	864140..864574		Possible 4-carboxymuconolactone decarboxylase (CMD)	Rv0771, (MTCY369.16), len: 144 aa. Possible 4-carboxymuconolactone decarboxylase, showing similarity with other carboxymuconolactone decarboxylases e.g. AAD39557.1|AF031417 PcaC-like protein from Pseudomonas putida (130 aa); P20370|DC4C_ACICA 4-carboxymuconolactone decarboxylase (CMD) from Acinetobacter sp. ADP1 (134 aa),FASTA scores: opt: 174, E(): 0.00075, (31.4% identity in 121 aa overlap); C-…
Rv0772	864586..865854	purD	Probable phosphoribosylamine--glycine ligase PurD (GARS) (glycinamide ribonucleotide synthetase) (phosphoribosylglycinamide synthetase) (5'-phosphoribosylglycinamide synthetase)	Rv0772, (MTCY369.17), len: 422 aa. Probable purD,phosphoribosylamine--glycine ligase, equivalent to Q50144|PURD|PUR2_MYCLE|ML2235|MLCB5.08 phosphoribosylamine--glycine ligase from Mycobacterium leprae (422 aa), FASTA scores: opt: 2272, E(): 0, (81.8% identity in 422 aa overlap). Also highly similar to others e.g. CAB56348.1|AL118514 phosphoribosylamine-glycine ligase from Streptomyces coelicolor …
Rv0773c	865851..867389	ggtA	Probable bifunctional acylase GgtA: cephalosporin acylase (GL-7ACA acylase) + gamma-glutamyltranspeptidase (GGT)	Rv0773c, (MTCY369.18), len: 512 aa. Probable ggtA,bifunctional acylase including cephalosporin acylase, and gamma-glutamyl transpeptidase; highly similar to others e.g. NP_295247.1|NC_001263 cephalosporin acylase from Deinococcus radiodurans (535 aa); NP_248854.1|NC_002516 probable gamma-glutamyltranspeptidase from Pseudomonas aeruginosa (538 aa); P15557|PAC1_PSES3 acylase ACY 1 [includes: cephal…
Rv0774c	867440..868351		Probable conserved exported protein	Rv0774c, (MTCY369.19c), len: 303 aa. Possible conserved exported protein with hydrophobic region near N-terminus, highly similar, except in N-terminus, to Rv0519c|Z97831|MTY20G10.09c|O33364 hypothetical protein from Mycobacterium tuberculosis (300 aa), FASTA scores: opt: 1092, E(): 0, (57.9% identity in 299 aa overlap). Contains PS00061 Short-chain alcohol dehydrogenase family signature, and PS00…
Rv0776c	868984..869763		hypothetical protein	Rv0776c, (MTCY369.21a), len: 259 aa. Conserved hypothetical protein, similar (except first 50 aa) to P72737|D90900_57 hypothetical protein from Synechocystis sp. strain PCC 6803 (261 aa), FASTA scores: opt: 337, E(): 1.7e-15, (30.5% identity in 266 aa overlap).
Rv0777	870008..871426	purB	Probable adenylosuccinate lyase PurB (adenylosuccinase) (ASL) (ASASE)	Rv0777, (MTCY369.21b), len: 472 aa. Probable purB,adenylosuccinate lyase, equivalent (but shorter 15 aa) to MLCB5.13|Z95151|g2076607|PURB adenylosuccinate lyase from Mycobacterium leprae (487 aa), FASTA scores: opt: 2640,E(): 0, (86.7% identity in 472 aa overlap). More similar to eukaryotic adenylosuccinate lyases than to prokaryotic adenylosuccinate lyases e.g. P54822|PUR8_MOUSE adenylosuccinate…
Rv0778	871431..872675	cyp126	Possible cytochrome P450 126 Cyp126	Rv0778, (MT0802, MTCY369.22), len: 414 aa. Possible cyp126, cytochrome P-450, similar to other cytochromes and related proteins e.g. AAG29781.1|AF235050_4|AF235050 cytochrome P-450 from Streptomyces rishiriensis (407 aa); Q59723|PSECYTOCHR_1 cytochrome p-450 linalool 8-monooxygenase (lin C) from Pseudomonas incognita (406 aa), FASTA scores: opt: 769, E(): 0, (37.0% identity in 411 aa overlap); et…
Rv0779c	872672..873292		Possible conserved transmembrane protein	Rv0779c, (MTCY369.23c), len: 206 aa. Possible conserved transmembrane protein, equivalent to Z95151|MLCB5_14 O05747 conserved hypothetical protein from Mycobacterium leprae (206 aa), FASTA scores: opt: 902, E(): 0, (67.2% identity in 204 aa overlap). A core mycobacterial gene; conserved in mycobacterial strains (See Marmiesse et al., 2004).
Rv0780	873343..874236	purC	Phosphoribosylaminoimidazole-succinocarboxamide synthase PurC (SAICAR synthetase)	Rv0780, (MTCY369.24), len: 297 aa. PurC,phosphoribosylaminoimidazole- succinocarboxamide synthase (see citations below), equivalent to MTU34957_1|PURC phosphoribosylaminoimidazole-succinocarboxamide synthase from Mycobacterium leprae (297 aa), FASTA scores: opt: 1986, E(): 0, (99.3% identity in 297 aa overlap). Also similar to others e.g. CAB56351.1|AL118514 phosphoribosylaminoimidazole-succinoca…
Rv0783c	876818..878440	emrB	Possible multidrug resistance integral membrane efflux protein EmrB	Rv0783c, (MTCY369.27c), len: 540 aa. Possible emrB,integral membrane drug efflux protein, member of major facilitator superfamily (MFS), equivalent to AAL16083.1|AF421382_1|AF421382 EmrB efflux protein from Mycobacterium avium (538 aa). Also similar to other membrane proteins e.g. CAB61606.1|AL133210 putative export protein from Streptomyces coelicolor (496 aa); NP_108371.1|NC_002678 efflux pump …
Rv0784	878638..879324		hypothetical protein	Rv0784, (MTC369.28), len: 228 aa. Conserved hypothetical protein, with some similarity to MLCB5_20|O05752 hypothetical protein from Mycobacterium leprae (193 aa), FASTA scores: opt: 141, E(): 0.0022,(36.0% identity in 114 aa overlap). Also similar to N-terminus of NP_253002.1|NC_002516 conserved hypothetical protein from Pseudomonas aeruginosa (253 aa).
Rv0785	879340..881040		hypothetical protein	Rv0785, (MTCY369.29), len: 566 aa. Conserved protein, highly similar to other conserved hypothetical proteins e.g. NP_105777.1| NC_002678 hypothetical protein from Mesorhizobium loti (552 aa); SC5F8.14|CAB93742.1|AL357613 conserved hypothetical protein from Streptomyces coelicolor (557 aa); AE001863|AE001863_31 from Deinococcus radiodurans (554 aa), FASTA scores: opt: 2243, E(): 0, (61.1% identit…
Rv0787	881459..882418		hypothetical protein	Rv0787, (MTCY369.31), len: 319 aa. Unknown protein,equivalent to AAK45053.1 from Mycobacterium tuberculosis strain CDC1551 (242 aa) but longer 77 aa.
Rv0787A	882524..882763		hypothetical protein	Rv0787A, len: 79 aa. Conserved protein, equivalent to MLCB5.24 hypothetical protein from Mycobacterium leprae (79 aa), FASTA scores: opt: 434, (84.8% identity in 79 aa overlap). Also similar to P12049|YEXA_BACSU hypothetical 9.7 kDa protein from Bacillus subtilis (84 aa), FASTA scores: opt: 172, E(): 4e-06, (44.4% identity in 72 aa overlap). Belongs to the UPF0062 family.
Rv0788	882760..883434	purQ	Probable phosphoribosylformylglycinamidine synthase I PURG (FGAM synthase I)	Rv0788, (MTCY369.32), len: 224 aa. Probable purQ,phosphoribosylformylglycinamidine synthase I, equivalent to MLCB5_24|Z95151|O05756|PURQ phosphoribosylformylglycinamidine synthase I from Mycobacterium leprae (224 aa), FASTA scores: opt: 1341,E(): 0, (88.7% identity in 222 aa overlap). Also highly similar to others e.g. P12041|PURQ_BACSU phosphoribosylformylglycinamidine synthase I from Bacillus s…
Rv0789c	883451..884050		Hypothetical protein	Rv0789c, (MTCY369.33c), len: 199 aa. Hypothetical unknown protein.
Rv0790c	884072..884800		Hypothetical protein	Rv0790c, (MTCY369.34c), len: 242 aa. Hypothetical unknown protein.
Rv0791c	884797..885840		hypothetical protein	Rv0791c, (MTV042.01c, MTCY369.35c), len: 347 aa. Conserved protein, similar (except in N-terminus) to others e.g. CAC44585.1|AL596162 conserved hypothetical protein from Streptomyces coelicolor (307 aa); NP_252643.1|NC_002516 hypothetical protein from Pseudomonas aeruginosa (364 aa); etc. Also some similarity with oxidoreductases e.g. AAK38097.1|AF323606_3|AF323606 putative F420-dependent dehydro…
Rv0798c	891472..892269	cfp29	29 KDa antigen CFP29	Rv0798c, (MTCI429B.02), len: 265 aa. Cfp29, 29 kDa antigen (see citations below). Highly similar to Q45296|BLLINM18P_1|CAA63787.1|X93588 linocin M18 from Brevibacterium linens (266 aa), FASTA scores: (58.5% identity in 265 aa overlap). Also shows similarity with NP_228594.1|NC_000853 bacteriocin from Thermotoga maritima (262 aa).
Rv0799c	892266..893273		hypothetical protein	Rv0799c, (MTCY07H7A.10, MTCI429B.01), len: 335 aa. Conserved protein, similar to Q50021|U2266C from Mycobacterium leprae (146 aa), FASTA scores: opt: 147, E(): 0.0016, (33.3% identity in 117 aa overlap); Q50020|U2266B from Mycobacterium leprae (27 aa), FASTA scores: opt: 94,E(): 1.3, (56.5% identity in 23 aa overlap). Also highly similar to others e.g. CAC01593.1|AL391041 conserved hypothetical p…
Rv0800	893318..894619	pepC	Probable aminopeptidase PepC	Rv0800, (MTCY07H7A.09c), len: 433 aa. Probable pepC,aminopeptidase I, highly similar (but shorter 17 aa) to Q50022|PEPX aminopeptidase from Mycobacterium leprae (443 aa), FASTA scores: opt: 2237, E(): 0, (78.3% identity in 433 aa overlap). Also highly similar to others from Eukaryotes and bacteria, e.g. T36482 probable aminopeptidase from Streptomyces coelicolor (432 aa),P14904|AMPL_YEAST vacuola…
Rv0802c	894972..895628		Possible succinyltransferase in the GCN5-related N-acetyltransferase family	Rv0802c, (MTCY07H7A.07c), len: 218 aa. Possible succinyltransferase in the GNAT (Gcn5-related N-acetyltransferase) family (See Vetting et al., 2008). Shows partial similarity with many acetyltransferases and hypothetical proteins e.g. P96579|BSUB0003_68 probable acetyltransferase from Bacillus subtilis (183 aa), FASTA scores: E(): 0.0044, (26.4% identity in 110 aa overlap).
Rv0803	895820..898084	purL	Phosphoribosylformylglycinamidine synthase II PurL (FGAM synthase II)	Rv0803, (MTCY07H7A.06c), len: 754 aa. PurL,phosphoribosylformylglycinamidine synthase II (see citations below), equivalent to NP_302451.1|NC_002677 phosphoribosylformylglycinamidine synthase II from Mycobacterium leprae (754 aa). Also highly similar to others e.g. Q9RKK5|PURL_STRCO from Streptomyces coelicolor (752 aa); P12042|PURL_BACSU from Bacillus subtilis (742 aa), FASTA score: (44.7% identi…
Rv0804	898081..898710		hypothetical protein	Rv0804, (MTCY07H7A.05c), len: 209 aa. Conserved hypothetical protein, showing similarity with C-terminus of Rv1863c|MTCY359.10 conserved hypothetical protein from Mycobacterium tuberculosis (256 aa), FASTA scores: opt: 199, E(): 1.2e-05, (33.2% identity in 220 aa overlap); and Rv0658c. Contains PS01151 Fimbrial biogenesis outer membrane usher protein signature.
Rv0806c	899732..901330	cpsY	Possible UDP-glucose-4-epimerase CpsY (galactowaldenase) (UDP-galactose-4-epimerase) (uridine diphosphate galactose-4-epimerase) (uridine diphospho-galactose-4-epimerase)	Rv0806c, (MTCY07H7A.03), len: 532 aa. Possible cpsY,UDP-glucose-4-epimerase, equivalent to Q50025|CPSY probable UDP-glucose-4-epimerase from Mycobacterium leprae (542 aa),FASTA scores: opt: 2964, E(): 0, (82.3% identity in 530 aa overlap). Also similar to AAC38286.1|AF019760|SACB CpsY homolog (involved in meningococcal capsule biosynthesis) from Neisseria meningitidis serogroup a (545 aa); Q51151…
Rv0807	901635..902024		hypothetical protein	Rv0807, (MTCY07H7A.02c), len: 129 aa. Conserved hypothetical protein, equivalent to O05761|MLCB5_31 hypothetical 14.0 kDa protein from Mycobacterium leprae (131 aa), FASTA scores: E(): 0, (73.4% identity in 128 aa overlap). Also highly similar to BAA89438.1|AB003158|ORF3 hypothetical protein from Corynebacterium ammoniagenes (132 aa); and C-terminus of SCD25.20|CAB56364.1|AL118514 hypothetical pr…
Rv0808	902111..903694	purF	Amidophosphoribosyltransferase PurF (glutamine phosphoribosylpyrophosphate amidotransferase) (ATASE) (gpatase)	Rv0808, (MTCY07H7A.01c), len: 527 aa. PurF,amidophosphoribosyltransferase, equivalent to MLCB5_32|Q50028|PURF from Mycobacterium leprae (556 aa),FASTA scores: (91.3% identity in 518 aa overlap); and CAB96578.1|AJ278609 phosphoribosyl pyrophosphate amidotransferase from Mycobacterium smegmatis (511 aa)(see citation below). Also highly similar to others e.g. BAA89439.1|AB003158 amidophosphoribosyl …
Rv0809	903725..904819	purM	Probable phosphoribosylformylglycinamidine CYCLO-ligase PurM (AIRS) (phosphoribosyl-aminoimidazole synthetase) (air synthase)	Rv0809, (MTV043.01), len: 364 aa. Probable purM,5'-phosphoribosyl-5-aminoimidazole synthetase, equivalent to NP_302446.1|NC_002677 5'-phosphoribosyl-5-aminoimidazole synthase from Mycobacterium leprae (364 aa). Also highly similar to many e.g. P12043|PUR5_BACSU phosphoribosylformylglycinamidine CYCLO-ligase from Bacillus subtilis (346 aa), FASTA scores: opt: 1023, E(): 0, (46.5% identity in 331 a…
Rv0810c	904905..905087		hypothetical protein	Rv0810c, (MTV043.02c), len: 60 aa. Conserved hypothetical protein, with its N-terminus highly similar to NP_302445.1|NC_002677 conserved hypothetical protein from Mycobacterium leprae (62 aa); and AL118514|SCD25_24 hypothetical protein from Streptomyces coelicolor (84 aa),FASTA scores: opt: 180, E(): 5.7e-07, (51.8% identity in 56 aa overlap).
Rv0811c	905234..906340		hypothetical protein	Rv0811c, (MTV043.03c), len: 368 aa. Conserved protein, equivalent to U2266F|U15182|MLU15182_13 hypothetical protein from Mycobacterium leprae (366 aa),FASTA scores: opt: 1870, E(): 0, (77.4% identity in 367 aa overlap). Also highly similar to BAA89441.1|AB003158|ORF4 hypothetical protein from Corynebacterium ammoniagenes (359 aa); and CAB94085.1|AL358692 conserved hypothetical protein from Strept…
Rv0812	906423..907292		Probable amino acid aminotransferase	Rv0812, (MTV043.04), len: 289 aa. Probable amino acid aminotransferase, similar to other amino acid aminotransferases, generelly class-IV of pyridoxal-phosphate-dependent aminotransferases, and especially ILVE proteins and PABC proteins e.g. B76065.1|AL157953 putative aminotransferase from Streptomyces coelicolor (273 aa); NP_069766.1|NC_000917 branched-chain amino acid aminotransferase (ilvE) fr…
Rv0813c	907338..908018		hypothetical protein	Rv0813c, (MTV043.05c), len: 226 aa. Conserved protein, highly similar to U15182|MLU15182_16 hypothetical protein from Mycobacterium leprae (242 aa), FASTA scores: opt: 1191, E(): 0, (78.3% identity in 226 aa overlap); and NP_302442.1|NC_002677 conserved hypothetical protein from Mycobacterium leprae (228 aa). Also similar to AB94083.1|AL358692|SCD66.16 hypothetical protein from Streptomyces coeli…
Rv0816c	909611..910033	thiX	Probable thioredoxin ThiX	Rv0816c, (MTV043.08c), len: 140 aa. Probable thiX,thioredoxin, equivalent to ThiX|U15182|MLU15182_21 thioredoxin from Mycobacterium leprae (172 aa), FASTA scores: opt: 556, E(): 8.8e-31, (63.8% identity in 141 aa overlap); and similar to AAL08576.1|AF418548_2|AF418548 thioredoxin from Mycobacterium avium subsp. paratuberculosis (117 aa). Also similar to other bacterial thioredoxins e.g. CAB95303.…
Rv0817c	910030..910842		Probable conserved exported protein	Rv0817c, (MTV043.09c), len: 270 aa. Probable conserved exported protein, with N-terminal signal sequence, equivalent (but shorter 13 aa) to U15182|MLU15182_22|U2266M probable exported protein from Mycobacterium leprae (283 aa), FASTA scores: opt: 1287,E(): 0, (73.0% identity in 270 aa overlap). A core mycobacterial gene; conserved in mycobacterial strains (See Marmiesse et al., 2004). Predicted t…
Rv0818	910972..911739		Transcriptional regulatory protein	Rv0818, (MTV043.10), len: 255 aa. Probable transcriptional regulatory protein, highly similar to Q05943|GLNR_STRCO|L03213|STMGLNR_1|SCD84.26c transcriptional regulatory protein from Streptomyces coelicolor (267 aa), FASTA scores: opt: 945, E(): 0, (61.5 identity in 239 aa overlap); and similar to others from other organisms. Also similar to Rv2884|MTCY274.15|Z74024 from Mycobacterium tuberculosis…
Rv0819	911736..912683	mshD	GCN5-related N-acetyltransferase, MshD	Rv0819, (MTV043.11), len: 315 aa. MshD,acetyltransferase involved in mycothiol synthesis (see Koledin et al., 2002). Contains two GNAT (Gcn5-related N-acetyltransferase) domains. See Vetting et al. 2003,2005, 2006. Equivalent to U2266N|U15182|MLU15182_24 hypothetical protein from Mycobacterium leprae (312 aa),FASTA scores: opt: 1540, E(): 0, (75.2% identity in 314 aa overlap). Also highly similar…
Rv0820	912726..913502	phoT	Probable phosphate-transport ATP-binding protein ABC transporter PhoT	Rv0820, (MTV043.12), len: 258 aa. Probable phoT,phosphate-transport ATP-binding protein ABC transporter (see citation below), equivalent to PhoT|MLU15182_28|U15182 phosphate transport system ABC transporter from Mycobacterium leprae (258 aa), FASTA scores: opt: 1556,E(): 0, (91.5% identity in 258 aa overlap). Also highly similar to others e.g. CAB88472.1|AL353816 phosphate ABC transport system AT…
Rv0821c	913558..914199	phoY2	Probable phosphate-transport system transcriptional regulatory protein PhoY2	Rv0821c, (MTV043.13c), len: 213 aa. Probable phoY2,phosphate-transport system regulatory protein, highly similar to PhoY|MLU15182_29|U15182 phosphate transport system regulator from Mycobacterium leprae (222 aa), FASTA scores: opt: 1268, E(): 0, (93.0% identity in 213 aa overlap). Also similar to others e.g. NP_384620.1|NC_003047 probable phosphate transport system transcriptional regulator prote…
Rv0822c	914257..916311		hypothetical protein	Rv0822c, (MTV043.14c), len: 684 aa. Conserved protein, highly similar in the region between aa 370 - 580 to U2266O|U15182|MLU15182_30 hypothetical protein from Mycobacterium leprae (222 aa), FASTA scores: opt: 819, E(): 0, (60.6% identity in 221 aa overlap). More extended similarity to Rv3267|Z92771|MTCY71_7 from Mycobacterium tuberculosis (498 aa), FASTA scores: opt: 434, E(): 2.2e-17, (26.6% id…
Rv0823c	916477..917646		Possible transcriptional regulatory protein	Rv0823c, (MTV043.15c), len: 389 aa. Possible transcriptional regulator (resembles nitrogen regulation protein), equivalent (but longer 24 aa in N-terminus) to MLU15182_31|U15182|NtrB NtrB protein from Mycobacterium leprae (384 aa), FASTA scores: opt: 2070, E(): 0, (82.3% identity in 384 aa overlap) (see citation below). Also highly similar to CAB63312.1|AL133471|SCC82.03c hypothetical protein fro…
Rv0824c	917734..918750	desA1	Probable acyl-[acyl-carrier protein] desaturase DesA1 (acyl-[ACP] desaturase) (stearoyl-ACP desaturase) (protein Des)	Rv0824c, (MTV043.16c), len: 338 aa. Probable desA1 (alternate gene name: des), acyl-[acyl-carrier protein] desaturase (stearoyl-ACP desaturase) (see Jackson et al.,1997), equivalent to U15182|MLU15182_32 acyl-[ACP] desaturase from Mycobacterium leprae (338 aa), FASTA scores: opt: 1880, E(): 0, (79.9% identity in 338 aa overlap); and highly similar in part to fragment CAB96061.1|AJ250019 Steroyl-A…
Rv0825c	918912..919553		hypothetical protein	Rv0825c, (MTV043.17c), len: 213 aa. Conserved protein, highly similar, but in part (between aa ~43-96) to fadD27|Rv0275c|MTV035.03 putative fatty-acid-CoA ligase from Mycobacterium tuberculosis (241 aa), FASTA scores: E(): 7.3e-09, (32.6% identity in 190 aa overlap). Also shows similarity with other proteins from Mycobacterium tuberculosis e.g. Rv0078|AL0214|MTV030_22 (201 aa), FASTA scores: opt:…
Rv0826	919634..920689		hypothetical protein	Rv0826, (MTV043.18), len: 351 aa. Conserved hypothetical protein, similar to CAB94053.1|AL358672|SC7A12.06 hypothetical protein from Streptomyces coelicolor (300 aa); and NP_421372.1|NC_002696 hypothetical protein from Caulobacter crescentus (299 aa). Also similar to other proteins from Mycobacterium tuberculosis e.g. Rv1645c|Z85982|MTCY06H11.09 (351 aa),FASTA scores: opt: 1199, E(): 0, (57.5% id…
Rv0827c	920741..921133	kmtR	Metal sensor transcriptional regulator KmtR (ArsR-SmtB family)	Rv0827c, (MTV043.19c), len: 130 aa. KmtR,transcriptional regulator (See Campbell et al., 2007),similar to many e.g. CAC42856.1|AL592292 putative regulatory protein from Streptomyces coelicolor (115 aa); NP_301626.1|NC_002677 putative ArsR-family transcriptional regulator from Mycobacterium leprae (140 aa); BSUB0011_75|O31844|Z99114 YOZA protein from Bacillus subtilis (107 aa), FASTA scores: opt: …
Rv0828c	921191..921613		Possible deaminase	Rv0828c, (MTV043.20c), len: 140 aa. Possible deaminase, with its N-terminus highly similar to middle part of NP_302602.1|NC_002677 possible cytidine/deoxycytidylate deaminase from Mycobacterium leprae (171 aa). Also similar to other deaminases e.g. CAC18715.2|AL451182 putative deaminase from Streptomyces coelicolor (167 aa); NP_251189.1|NC_002516 probable deaminase from Pseudomonas aeruginosa (15…
Rv0830	921970..922875		Possible S-adenosylmethionine-dependent methyltransferase	Rv0830, (MTV043.22), len: 301 aa. Possible S-adenosylmethionine-dependent methyltransferase (see Grana et al., 2007), member of Mycobacterium tuberculosis protein family consisting of the proteins Rv0726c, Rv0731c, Rv3399,Rv1729c|Z81360|MTCY4C12_14c (312 aa), FASTA scores: opt: 1014, E(): 0, (54.1% identity in 292 aa overlap); etc.
Rv0831c	922894..923709		hypothetical protein	Rv0831c, (MTV043.23c), len: 271 aa. Conserved protein, similar to Rv0347|MTY13E10_7|Z95324 conserved hypothetical protein from Mycobacterium tuberculosis (328 aa), FASTA scores: opt: 426, E(): 2.6e-21, (33.6% identity in 262 aa overlap).
Rv0835	930953..931597	lpqQ	Possible lipoprotein LpqQ	Rv0835, (MTV043.27), len: 214 aa. Possible lpqQ,lipoprotein. Contains PS00013 Prokaryotic membrane lipoprotein lipid attachment site.
Rv0836c	932279..932932		Hypothetical protein	Rv0836c, (MTV043.29c), len: 217 aa (start uncertain). Hypothetical unknown protein. This region is a possible MT-complex-specific genomic island (See Becq et al., 2007).
Rv0837c	933003..934031		Hypothetical protein	Rv0837c, (MTV043.30c), len: 342 aa. Hypothetical unknown protein. This region is a possible MT-complex-specific genomic island (See Becq et al.,2007).
Rv0839	935577..936389		hypothetical protein	Rv0839, (MTV043.32), len: 270 aa. Conserved hypothetical protein, similar to various hypothetical proteins or methyltransferases from yeast and bacteria e.g. T34740|SC1E6.19c|AL033505|SC1E6_19 hypothetical protein from Streptomyces coelicolor (273 aa), FASTA scores: opt: 1102, E(): 0, (58.6% identity in 263 aa overlap); T38024|Z98598|SPAC1B3.06c hypothetical protein from Schizosaccharomyces pombe…
Rv0840c	936457..937317	pip	Probable proline iminopeptidase Pip (prolyl aminopeptidase) (pap)	Rv0840c, (MTV043.33c), len: 286 aa. Possible pip,proline iminopeptidase, similar to many e.g. P46541|PIP_BACCO proline iminopeptidase from bacillus coagulans (288 aa), FASTA scores: opt: 657, E(): 0, (37.6% identity in 282 aa overlap); NP_386922.1|NC_003047 putative proline iminopeptidase protein from Sinorhizobium meliloti (296 aa); etc. Belongs to peptidase family S33.
Rv0841	937593..937835		Probable conserved transmembrane protein	Rv0841, len: 80 aa. Conserved transmembrane protein,highly similar to C-terminus of next ORF Rv0842|O53854 putative membrane protein from Mycobacterium tuberculosis (442 aa), FASTA scores: opt: 246, E(): 3.3e-10, (59.7% identity in 72 aa overlap). Replace previous Rv0841c.
Rv0842	938112..939404		Probable conserved integral membrane protein	Rv0842, (MT0864, MTV043.35), len: 430 aa. Probable conserved integral membrane protein, showing similarity with other integral membrane proteins e.g. P28246|BCR_ECOLI bicyclomycin resistance protein from EScherichia coli (396 aa), FASTA scores: opt: 216, E(): 5.4e-07, (23.7% identity in 376 aa overlap); etc.
Rv0844c	940456..941106	narL	Possible nitrate/nitrite response transcriptional regulatory protein NarL	Rv0844c, (MTV043.37c), len: 216 aa. Possible narL,nitrate/nitrite response regulator protein, similar to many e.g. CAB44989.1|AJ131854 NarL protein from Pseudomonas stutzeri (218 aa); CAA75536.1|Y15252 nitrate/nitrite regulatory protein from Pseudomonas aeruginosa (216 aa); PCC6803|D64005|SYCSLRG_24 NarL protein from Synechocystis sp. (209 aa), FASTA scores: opt: 438, E(): 1.5e-23, (34.6% identit…
Rv0845	941190..942467		Possible two component sensor kinase	Rv0845, (MTV043.38), len: 425 aa. Possible two-component sensor kinase, with its C-terminus similar to C-terminal part of others e.g. NP_294951.1|NC_001263 two-component sensor histidine kinase from Deinococcus radiodurans (469 aa); CAC32293.1|AL583943 putative two component system histidine kinase from Streptomyces coelicolor (404 aa); NP_464546.1|NC_003210 protein similar to two-component senso…
Rv0846c	942680..944194		Probable oxidase	Rv0846c, (MTV043.39c), len: 504 aa. Probable oxidase, showing similarity with several oxidases, mainly L-ascorbate oxidases and copper resistance proteins a (precursors) e.g. P24792|ASO_CUCMA L-ascorbate oxidase precursor (ascorbase) from Cucurbita maxima (Pumpkin) (Winter squash) (579 aa), FASTA scores: opt: 423, E(): 5.8e-18, (28.4% identity in 493 aa overlap); AF010496|AF010496_32 potential mu…
Rv0847	944343..944735	lpqS	Probable lipoprotein LpqS	Rv0847, (MTV043.40), len: 130 aa. Probable lpqS,lipoprotein. Contains possible signal sequence and PS00013 Prokaryotic membrane lipoprotein lipid attachment site.
Rv0848	944938..946056	cysK2	Possible cysteine synthase a CysK2 (O-acetylserine sulfhydrylase) (O-acetylserine (thiol)-lyase) (CSASE)	Rv0848, (MTV043.41), len: 372 aa. Possible cysK2,cysteine synthase A, but could be also a cysteine synthase B cysM2-product, similar to many e.g. NP_109408.1|NC_002682 cysteine synthase from Mesorhizobium loti (357 aa); Q44004|CYSM_ALCEU cysteine synthase from Alcaligenes eutrophus strain CH34 (Ralstonia eutropha) (339 aa), FASTA scores: opt: 511, E(): 1.7e-25, (35.0% identity in 314 aa overlap);…
Rv0849	946056..947315		Probable conserved integral membrane transport protein	Rv0849, (MTV043.42), len: 419 aa. Probable conserved integral membrane transport protein, possibly member of major facilitator superfamily (MFS) involved in transport of drug, showing similarity with others e.g. T35055 probable transport system permease protein from Streptomyces coelicolor (436 aa); NP_295031.1|NC_001263 major facilitator family protein from Deinococcus radiodurans (458 aa); NP_4…
Rv0851c	947641..948468		Probable short-chain type dehydrogenase/reductase	Rv0851c, (MTV043.44c), len: 275 aa. Probable short-chain dehydrogenase/reductase, similar to many e.g. Q01198|LIGD_PSEPA C alpha-dehydrogenase (SDR family) from Pseudomonas paucimobilis (Sphingomonas paucimobilis) (305 aa); D11473|PSELIG_1 C alpha-dehydrogenase from P. paucimobilis (305 aa), FASTA scores: opt: 468, E(): 4.9e-23, (30.8% identity in 279 aa overlap); NP_421969.1|NC_002696 short chai…
Rv0852	948559..949395	fadD16	Possible fatty-acid-CoA ligase FadD16 (fatty-acid-CoA synthetase) (fatty-acid-CoA synthase)	Rv0852, (MTV043.45), len: 278 aa. Possible fadD16,fatty-acid-CoA synthetase, similar in part to various CoA ligases e.g. P18163|LCFB_RAT long-chain-fatty-acid--CoA ligase from Rattus norvegicus (Rat) (699 aa); D49366|LEP4CCOALA_1 4-coumarate:CoA ligase from Lithospermum erythrorhizon (636 aa), FASTA scores: opt: 134, E(): 0.15, (26.8% identity in 213 aa overlap); orgp|L09229|HUMFACAL_1 long-chain…
Rv0853c	949436..951118	pdc	Probable pyruvate or indole-3-pyruvate decarboxylase Pdc	Rv0853c, (MTV043.46c), len: 560 aa. Probable pdc,pyruvate or indole-pyruvate decarboxylase, equivalent to NP_302424.1|NC_002677 pyruvate (or indolepyruvate) decarboxylase from Mycobacterium leprae (569 aa). Also highly similar to others e.g. AAB06571.1|L80006 indolepyruvate decarboxylase from Pantoea agglomerans (550 aa); Q12629|DCPY_KLULA pyruvate decarboxylase from Kluyveromyces marxianus var. …
Rv0854	951183..951626		hypothetical protein	Rv0854, (MTV043.47), len: 147 aa. Conserved protein,similar to several hypothetical protein from Mycobacterium leprae e.g. NP_301674.1|NC_002677 (144 aa); NP_302683.1|NC_002677|Z95398|MLCL622.27c (156 aa), FASTA scores: opt: 193, E(): 1.6e-06, (24.6% identity in 134 aa overlap); NP_301218.1|NC_002677 (146 aa); MTCI28.04|Z97050 (184 aa), FASTA scores: opt: 171, E(): 5.8e-05, (21.5% identity in 135…
Rv0855	951632..952711	far	Probable fatty-acid-CoA racemase Far	Rv0855, (MTV043.48), len: 359 aa. Probable far,fatty acid-CoA racemase, highly similar to CAB08122.1|Z94723 unknown protein from Mycobacterium leprae (253 aa) (C-terminus shorter). Also similar to many eukaryotic and bacteria racemases e.g. T35425 probable fatty acid CoA racemase from Streptomyces coelicolor (387 aa); P70473|AMAC_RAT alpha-methylacyl-CoA racemase (2-methylacyl-CoA racemase) (2-ar…
Rv0856	952825..953229		hypothetical protein	Rv0856, (MTV043.49), len: 134 aa. Conserved hypothetical protein, showing weak similarity with NP_301674.1| (NC_002677) conserved hypothetical protein from Mycobacterium leprae (144 aa); and SC6G10.02c|T35511 hypothetical protein from Streptomyces coelicolor (144 aa). Also highly similar to other proteins from Mycobacterium tuberculosis e.g. neighbouring ORF downstream Rv0857 conserved hypothetic…
Rv0857	953257..953730		hypothetical protein	Rv0857, (MTV043.50), len: 157 aa. Conserved hypothetical protein, showing weak similarity with Q9X7Y8|SC6G10.02c|T35511 hypothetical protein from Streptomyces coelicolor (144 aa), FASTA scores: opt: 215,E(): 7.6e-08, (30.282% identity in 142 aa overlap). Also highly similar to other proteins from Mycobacterium tuberculosis e.g. upstream ORF Rv0856 (134 aa), FASTA scores: opt: 566, E(): 2e-32, (58…
Rv0858c	953727..954920	dapC	Probable N-succinyldiaminopimelate aminotransferase DapC (DAP-at)	Rv0858c, (MTV043.51c), len: 397 aa. Probable dapC,N-succinyldiaminopimelate aminotransferase, highly similar to others from Eukaryota and bacteria, especially aspartate aminotransferases (transaminases), e.g. NP_177890.1|NC_003070 putative aminotransferase from Arabidopsis thaliana (440 aa); NP_419555.1|NC_002696 aminotransferase class I from Caulobacter crescentus (385 aa); NP_415133.1|NC_000913…
Rv0859	955077..956288	fadA	Possible acyl-CoA thiolase FadA	Rv0859, (MTV043.52), len: 403 aa. Possible fadA,acyl-CoA thiolase, equivalent to NP_302423.1|NC_002677 putative beta-ketoadipyl CoA thiolase from Mycobacterium leprae (403 aa). Also highly similar to acyl/acetyl-CoA thiolases and beta-ketoadipyl CoA thiolases, e.g. T35428 probable acetyl CoA acetyltransferase (thiolase) from Streptomyces coelicolor (404 aa); NP_250427.1|NC_002516 probable acyl-Co…
Rv0860	956293..958455	fadB	Probable fatty oxidation protein FadB	Rv0860, (MTV043.53), len: 720 aa. Probable fadB,fatty oxidation protein, equivalent to NP_302422.1|NC_002677 putative fatty oxidation complex alpha subunit from Mycobacterium leprae (714 aa). Also highly similar to others and various proteins involved in fatty acid metabolism, e.g. T35429 probable fatty oxidation protein from Streptomyces coelicolor (733 aa); NP_250428.1|NC_002516 probable 3-hydr…
Rv0861c	958523..960151	ercc3	DNA helicase Ercc3	Rv0861c, (MTV043.54c), len: 542 aa. Ercc3, DNA helicase (see citation below), equivalent to NP_302420.1|NC_002677 probable DNA helicase from Mycobacterium leprae (549 aa). Also highly similar to others (shorter than several eukaryotic enzymes) e.g. NP_218820.1|NC_000919|AE001217|AE0 01217_6 putative DNA repair helicase from Treponema pallidum (606 aa), FASTA scores: opt: 1275, E(): 0, (47.5% iden…
Rv0862c	960342..962612		hypothetical protein	Rv0862c, (MTV043.55c), len: 756 aa. Conserved protein, equivalent to NP_302419.1|NC_002677 possible DNA-binding protein from Mycobacterium leprae (753 aa); and highly similar (except in C-terminus) to MLCB57.01|Z99494|T45333 hypothetical protein from Mycobacterium leprae (>577 aa, truncated), FASTA scores: opt: 3047, E(): 0, (78.9% identity in 578 aa overlap). Also similar in part to SCD12A.03c|A…
Rv0864	962890..963393	moaC2	Probable molybdenum cofactor biosynthesis protein C 2 MoaC2	Rv0864, (MTV043.57), len: 167 aa. Probable moaC2,molybdopterin cofactor biosynthesis protein, highly similar to others e.g. CAB59676.1|AL132674 molybdenum cofactor biosynthesis protein from Streptomyces coelicolor (170 aa); NP_418834.1|NC_002696 molybdenum cofactor biosynthesis protein C from Caulobacter crescentus (186 aa); Y10817|ANY10817_3|T44852 molybdopterin co-factor synthesis protein moaC …
Rv0865	963390..963872	mog	Probable molybdopterin biosynthesis Mog protein	Rv0865, (MTV043.58), len: 160 aa. Probable mog,molybdopterin biosynthesis MOG protein, highly similar or similar to other molybdenum cofactor biosynthesis proteins e.g. CAB59675.1|AL132674 molybdenum cofactor biosynthesis protein from Streptomyces coelicolor (179 aa); NP_301253.1|NC_002677 putative molybdenum cofactor biosynthesis protein from Mycobacterium leprae (181 aa); CAC39235.1|AJ312124 Mo…
Rv0866	963869..964294	moaE2	Probable molybdenum cofactor biosynthesis protein E2 MoaE2 (molybdopterin converting factor large subunit) (molybdopterin [MPT] converting factor, subunit 2)	Rv0866, (MTV043.59), len: 141 aa. Probable moaE2,molybdopterin converting factor E (molybdopterin converting factor (subunit 2)), similar to others e.g. Y10817|ANY10817_4|T44853 molybdopterin biosynthesis protein E chain from Arthrobacter nicotinovorans plasmid pAO1 (155 aa), FASTA scores: opt: 460, E(): 3.5e-27, (49.3 identity in 146 aa overlap); CAC01331.1|AL390968 moaE-like protein from Strept…
Rv0868c	965983..966261	moaD2	Probable molybdenum cofactor biosynthesis protein D 2 MoaD2 (molybdopterin converting factor small subunit) (molybdopterin [MPT] converting factor, subunit 1)	Rv0868c, (MTV043.61c), len: 92 aa. Probable moaD2,molybdenum cofactor biosynthesis protein (molybdopterin converting factor (subunit 1)), similar to CAB88494.1|AL353816 putative molybdopterin converting factor from Streptomyces coelicolor (84 aa); and weakly similar to others MoaD proteins e.g. Z99111|BSUB0008_103 from Bacillus subtilis (77 aa), FASTA scores: opt: 86, E(): 2.8, (22.9% identity in…
Rv0869c	966265..967347	moaA2	Probable molybdenum cofactor biosynthesis protein A2 MoaA2	Rv0869c, (MTV043.62c), len: 360 aa. Probable moaA2,molybdenum cofactor biosynthesis protein, highly similar to others e.g. CAB59437.1|AL132644|SCI8_6 molybdenum cofactor biosynthesis protein A from Streptomyces coelicolor (341 aa), FASTA scores: opt: 1336, E(): 0, (61.7% identity in 332 aa overlap); S57490|X78980|ANMOAA_1 molybdopterin cofactor synthesis protein from Arthrobacter nicotinovorans (…
Rv0870c	967344..967733		Possible conserved integral membrane protein	Rv0870c, (MTV043.63c), len: 129 aa. Possible conserved integral membrane protein, highly similar to other membrane proteins: putative secreted proteins or hypothetical proteins e.g. CAC08263.1| AL392146 putative integral membrane protein from Streptomyces coelicolor (138 aa); NP_233433.1|NC_002506 conserved hypothetical protein from Vibrio cholerae (143 aa); NP_455572.1|NC_003198 putative membran…
Rv0871	967898..968305	cspB	Probable cold shock-like protein B CspB	Rv0871, (MTV043.64), len: 135 aa. Probable cspB,cold shock-like protein B, equivalent to Z99494|MLCB57_7|MLCB57.11 probable cold shock protein from Mycobacterium leprae (136 aa), FASTA scores: opt: 787, E(): 0, (86.0% identity in 136 aa overlap). Also highly similar (but often longer than) to others e.g. CAB93399.1|AL357524 cold shock protein B from Streptomyces coelicolor (127 aa); Q45099|CSPD_B…
Rv0873	970505..972457	fadE10	Probable acyl-CoA dehydrogenase FadE10	Rv0873, (MTV043.66-MTCY31.01), len: 650 aa. Probable fadE10, acyl-CoA dehydrogenase, highly similar to many e.g. CAB91129.1|AL355913 putative acyl CoA dehydrogenase from Streptomyces coelicolor (658 aa); P50544|ACDV_MOUSE acyl-CoA dehydrogenase from Mus musculus (656 aa); D30647|RATVLCAD_1 very-long-chain Acyl-CoA dehydrogenase from Rattus norvegicus (655 aa), FASTA scores: opt: 675,E(): 0, (33.9…
Rv0874c	972546..973706		hypothetical protein	Rv0874c, (MTCY31.02c), len: 386 aa. Conserved hypothetical protein, highly similar in part to SPU62616_1 hypothetical protein from Synechococcus sp. (280 aa), FASTA scores: E(): 6.3e-26, (35.2% identity in 264 aa overlap); SYCSLLLH_102 from Synechocystis sp. (447 aa), FASTA scores: E(): 1.1e-18, (29.5% identity in 400 aa overlap). Also highly similar to Rv0628c|MTCY20H10_9 from Mycobacterium tube…
Rv0875c	973806..974294		Possible conserved exported protein	Rv0875c, (MTCY31.03c), len: 162 aa. Possible conserved exported protein, equivalent to MLCB57_11|O33056 possible exported protein from Mycobacterium leprae (162 aa), FASTA scores: opt: 789, E(): 0, (71.4% identity in 161 aa overlap). A core mycobacterial gene; conserved in mycobacterial strains (See Marmiesse et al., 2004). Predicted to be an outer membrane protein (See Song et al.,2008).
Rv0876c	974291..975937		Possible conserved transmembrane protein	Rv0876c, (MTCY31.04c), len: 548 aa. Possible conserved transmembrane protein, equivalent to MLCB57_12|O33057 possible membrane protein from Mycobacterium leprae (579 aa), FASTA scores: opt: 2850,E(): 0, (81.0% identity in 568 aa overlap). Also highly similar (except in N-terminus) to CAB93403.1|AL357524 putative integral membrane protein from Streptomyces coelicolor (463 aa).
Rv0877	976075..976863		hypothetical protein	Rv0877, (MTCY31.05), len: 262 aa. Conserved hypothetical protein, equivalent to MLCB57_13|O33058 conserved hypothetical protein from Mycobacterium leprae (269 aa), FASTA scores: E(): 0, (80.5% identity in 257 aa overlap). Also highly similar (except in C-terminus) to SCD12A.13|CAB93404.1|AL357524 hypothetical protein from Streptomyces coelicolor (308 aa).
Rv0879c	978481..978756		Possible conserved transmembrane protein	Rv0879c, (MTCY31.07c), len: 91 aa. Possible conserved transmembrane protein, C-terminus highly similar to C-terminal part of MLCB57_14|O33059 conserved hypothetical protein from Mycobacterium leprae (91 aa),FASTA scores: E(): 1.2e-25, (76.9% identity in 91 aa overlap). A core mycobacterial gene; conserved in mycobacterial strains (See Marmiesse et al., 2004).
Rv0880	978934..979365		Possible transcriptional regulatory protein (possibly MarR-family)	Rv0880, (MTCY31.08), len: 143 aa. Possible transcriptional regulator, MarR family, equivalent to MLCB57_15|O3306|NP_302411.1|NC_002677 putative MarR-family protein from Mycobacterium leprae (143 aa), FASTA scores: opt: 818, E(): 0, (89.5% identity in 143 aa overlap). Also similar to many others e.g. CAB93410.1|AL357524 putative marR-family protein from Streptomyces coelicolor (145 aa); NP_251757.…
Rv0881	979362..980228		Possible rRNA methyltransferase (rRNA methylase)	Rv0881, (MTCY31.09), len: 288 aa. Possible rRNA methyltransferase, highly similar to others and hypothetical proteins e.g. CAB76071.1|AL157953 putative rRNA methylase from Streptomyces coelicolor (272 aa); NP_421117.1|NC_002696 spoU rRNA methylase family protein from Caulobacter crescentus (268 aa); D90913_93|P74261 rRNA methylase from Synechocystis sp. (274 aa), FASTA scores: E(): 1.1e-13, (26.3…
Rv0882	980225..980509		Probable transmembrane protein	Rv0882, (MTCY31.10), len: 94 aa. Probable transmembrane protein.
Rv0883c	980506..981267		hypothetical protein	Rv0883c, (MTCY31.11c), len: 253 aa. Conserved hypothetical protein, equivalent to O3306|MLCB57_16 conserved hypothetical protein from Mycobacterium leprae (251 aa), FASTA scores: E(): 0, (79.4% identity in 253 aa overlap). Also highly similar to N_terminus of AL009204|SC9B10_22 hypothetical protein from Streptomyces coelicolor (352 aa), FASTA scores: E(): 6.1e-20, (35.0% identity in 246 aa overla…
Rv0884c	981424..982554	serC	Possible phosphoserine aminotransferase SerC (PSAT)	Rv0884c, (MTCY31.12c), len: 376 aa. Possible serC,phosphoserine aminotransferase, equivalent to MLCB57_17 putative phosphoserine aminotransferase from Mycobacterium leprae (376 aa), FASTA scores: E(): 0, (87.5 identity in 376 aa overlap). Also highly similar to CAC08322.1|AL392149 putative aminotransferase from Streptomyces coelicolor (363 aa); and similar to other phosphoserine aminotransferases…
Rv0885	982762..983784		hypothetical protein	Rv0885, (MTCY31.13), len: 340 aa. Conserved hypothetical protein, equivalent to O33063|MLCB57_18 possible transmembrane protein from Mycobacterium leprae (341 aa), FASTA score: (83.9% identity in 341 aa overlap). Also similar except in C-terminus to T35630 probable membrane protein from Streptomyces coelicolor (312 aa).
Rv0886	983803..985530	fprB	Probable NADPH:adrenodoxin oxidoreductase FprB (adrenodoxin reductase) (AR) (ferredoxin-NADP(+) reductase)	Rv0886, (MTCY31.14), len: 575 aa. Probable fprB,ferredoxin/ferredoxin-NADP(+) reductase (NADPH:adrenodoxin oxidoreductase), equivalent to O3306|MLCB57_19 ferredoxin/ferredoxin--NADP reductase from Mycobacterium leprae (555 aa), FASTA scores: E(): 0, (76.6 identity in 560 aa overlap). Also highly similar or similar to others e.g. NP_294219.1|NC_001263 putative ferredoxin/ferredoxin--NADP reductase…
Rv0888	987233..988705		Probable exported protein	Rv0888, (MTCY31.16), len: 490 aa. Probable exported protein. Equivalent to AAK45157.1 from Mycobacterium tuberculosis strain CDC1551 (507 aa) but shorter 17 aa. Contains possible N-terminal signal sequence. Predicted to be an outer membrane protein (See Song et al., 2008).
Rv0889c	988740..989861	citA	Probable citrate synthase II CitA	Rv0889c, (MTCY31.17c), len: 373 aa. Probable citA (alternate gene name: gltA), citrate synthase 2, highly similar to others e.g. CAB95899.1|AL359988 putative citrate synthase from Streptomyces coelicolor (387 aa); P39119|CISY_BACSU citrate synthase II from Bacillus subtilis (366 aa), FASTA scores: opt: 586, E(): 5.8e-30,(33.8% identity in 367 aa overlap); etc. Also similar to Rv0896|MTCY31.24 fro…
Rv0890c	989948..992596		Probable transcriptional regulatory protein (probably LuxR-family)	Rv0890c, (MTCY31.18c), len: 882 aa. Probable transcriptional regulatory protein, LuxR family, highly similar (but shorter 238 aa in N-terminus) to NP_302202.1|NC_002677 possible transcriptional regulator from Mycobacterium leprae (1106 aa). Also highly similar (generally in part) to others e.g. T50568 probable multi-domain regulatory protein from Streptomyces coelicolor (1334 aa); P10957|NARL_ECO…
Rv0891c	992598..993455		Possible transcriptional regulatory protein	Rv0891c, (MTCY31.19c), len: 285 aa. Possible transcriptional regulator, highly similar in N-terminus to NP_302202.1|NC_002677 possible transcriptional regulator from Mycobacterium leprae (1106 aa). Also highly similar to several Mycobacterium tuberculosis putative transcriptional regulators e.g. Q1102|MTCY02B10_22 probable transcriptional regulatory protein (1159 aa), FASTA scores: opt: 702, E():…
Rv0892	993853..995340		Probable monooxygenase	Rv0892, (MTCY31.20), len: 495 aa. Probable monooxygenase, highly similar to others e.g. NP_250787.1|NC_002516 probable flavin-binding monooxygenase from Pseudomonas aeruginosa (491 aa); CAB59668.1|AL132674 monooxygenase from Streptomyces coelicolor (519 aa); P12015|CYMO_ACIS cyclohexanone monooxygenase from Acinetobacter sp. (542 aa), FASTA scores: opt: 489, E(): 6.8e-26, (30.3% identity in 492 a…
Rv0894	996524..997705		Possible transcriptional regulatory protein (possibly LuxR-family)	Rv0894, (MTCY31.22), len: 393 aa. Possible regulatory protein, LuxR family, highly similar in part to NP_302202.1|NC_002677 possible transcriptional regulator from Mycobacterium leprae (1106 aa). Also similar to others e.g. CAB95788.1|AL359949 putative multi-domain regulatory protein from Streptomyces coelicolor (780 aa); NP_107293.1|NC_002678 transcriptional regulator from Mesorhizobium loti (90…
Rv0895	997782..999299		Possible triacylglycerol synthase (diacylglycerol acyltransferase)	Rv0895, (MTCY31.23), len: 505 aa. Possible triacylglycerol synthase (See Daniel et al., 2004); member of family with: Rv3740c, Rv3734c, Rv1425, Rv1760, etc. Shows some similarity with NP_301898.1|NC_002677 conserved membrane protein from Mycobacterium leprae (491 aa). This region is a possible MT-complex-specific genomic island (See Becq et al., 2007).
Rv0896	999472..1000767	gltA2	Probable citrate synthase I GltA2	Rv0896, (MTCY31.24), len: 431 aa. Probable gltA2,citrate synthase 1, highly similar to O33066|NP_302405.1|NC_002677 citrate synthase 1 from Mycobacterium leprae (431 aa), FASTA scores: E(): 0, (91.0 identity in 431 aa overlap); and AAF04133.1|AF191033_1|AF191033 citrate synthase from Mycobacterium smegmatis (441 aa). Also highly similar to others e.g. AAF14286.1|AF181118_1|AF181118 citrate syntha…
Rv0897c	1000808..1002415		Probable oxidoreductase	Rv0897c, (MTCY31.25c), len: 535 aa. Possible oxidoreductase, similar to various oxidoreductases from diverse organisms e.g. CAB94055.1|AL358672 putative oxidoreductase from Streptomyces coelicolor (540 aa); NP_147877.1|NC_000854 phytoene dehydrogenase from Aeropyrum pernix (549 aa); Q01671|CRTD_RHOSH methoxyneurosporene dehydrogenase from Rhodobacter sphaeroides (495 aa), FASTA scores: opt: 139, …
Rv0898c	1002441..1002704		hypothetical protein	Rv0898c, (MTCY31.26c), len: 87 aa. Conserved hypothetical protein, highly similar to CAC01589.1|AL391041 hypothetical protein from Streptomyces coelicolor (87 aa). Also shows some similarity to Rv0709|MTCY210.28|rpmC from Mycobacterium tuberculosis (77 aa), FASTA score: (28.8% identity in 73 aa overlap).
Rv0899	1002812..1003792	ompA	Outer membrane protein A OmpA	Rv0899, (MTCY31.27), len: 326 aa. OmpA, outer membrane protein A (See Senaratne et al., 1998). C-terminal region similar to C-terminus of many members of the OmpA family of outer membrane proteins, e.g. NP_458280.1|NC_003198 putative outer membrane protein from Salmonella enterica subsp. enterica serovar Typhi (220); NP_418008.1|NC_000913 putative outer membrane protein from Escherichia coli stra…
Rv0900	1003805..1003957		Possible membrane protein	Rv0900, (MTCY31.28), len: 50 aa. Possible membrane protein, with hydrophobic domain from aa 4-26.
Rv0901	1003957..1004484		Possible conserved exported or membrane protein	Rv0901, (MTCY31.29), len: 175 aa. Possible conserved exported or membrane protein, with hydrophobic N-terminus at aa 7-25. Shows some similarity in C-terminus to O33070|Z99494|MLCB57.59 hypothetical protein from Mycobacterium leprae (113 aa), FASTA scores: opt: 204, E(): 3.2e-12, (44.9% identity in 78 aa overlap).
Rv0902c	1004501..1005841	prrB	Two component sensor histidine kinase PrrB	Rv0902c, (MTCY31.30c), len: 446 aa. PrrB,two-component sensor histidine kinase (see citations below), transmembrane protein, equivalent to MLCB57_26|NP_302403.1|NC_002677 sensor histidine kinase from Mycobacterium leprae (446 aa); and similar at C-termini to NP_301251.1|NC_002677 putative two-component system sensor kinase from Mycobacterium leprae (519 aa). C-terminus also similar to the C-termi…
Rv0903c	1005852..1006562	prrA	Two component response transcriptional regulatory protein PrrA	Rv0903c, (MTCY31.31c), len: 236 aa. PrrA,two-component response regulator (see citations below),equivalent to Z99494|MLCB57_27|NP_302402.1|NC_002677 two-component response regulator from Mycobacterium leprae (233 aa), FASTA scores: opt: 1414, E(): 0, (95.7% identity in 233 aa overlap); and similar to T45446 probable two-component response regulator from Mycobacterium leprae (253 aa). Also similar…
Rv0904c	1006693..1008180	accD3	Putative acetyl-coenzyme A carboxylase carboxyl transferase (subunit beta) AccD3 (accase beta chain)	Rv0904c, (MTCY31.32c, MT0927), len: 495 aa. Putative accD3, acetyl-CoA carboxylase carboxyl transferase, beta subunit (carboxyltransferase subunit of acetyl-CoA carboxylase), highly similar in part to AAA63045.1|U15184 zinc finger protein from Mycobacterium leprae (201 aa). Also highly similar to others e.g. CAC42827.1|Y17592 putative carboxyltransferase subunit of acetyl-CoA carboxylase from Cor…
Rv0905	1008207..1008938	echA6	Possible enoyl-CoA hydratase EchA6 (enoyl hydrase) (unsaturated acyl-CoA hydratase) (crotonase)	Rv0905, (MTCY31.33), len: 243 aa. Possible echA6,enoyl-CoA hydratase, highly similar to ML15184|U15184 enoyl-CoA hydratase from Mycobacterium leprae (247 aa),FASTA score: (85.8% identity in 247 aa overlap). Also similar to many e.g. NP_250320.1|NC_002516 probable enoyl-CoA hydratase/isomerase from Pseudomonas aeruginosa (261 aa); NP_415911.1|NC_000913 putative enzyme from Escherichia coli strain …
Rv0906	1008944..1010062		hypothetical protein	Rv0906, (MTCY31.34), len: 372 aa. Conserved protein,highly similar to others e.g. SC6A5.25|AL049485|T35416 hypothetical protein from Streptomyces coelicolor (370 aa),FASTA scores: opt: 1125, E(): 0, (51.3% identity in 335 aa overlap); NP_242955.1|NC_002570|BH2089 conserved protein from Bacillus halodurans (370 aa); etc. Also shows some similarity to C-terminus of Q48412|ROMA_KLEPN Q48412 outer me…
Rv0908	1011731..1014124	ctpE	Probable metal cation transporter ATPase P-type CtpE	Rv0908, (MTCY21C12.02), len: 797 aa. Probable ctpE,metal cation-transporting ATPase P-type, transmembrane protein, E1-E2 family, highly similar to many e.g. AB93406.1|AL357524 putative integral membrane ATPase from Streptomyces coelicolor (802 aa); NP_346063.1|NC_003028 cation-transporting ATPase (E1-E2 family) from Streptococcus pneumoniae (778 aa); P37278|ATCL_SYNP7|PACL cation-transporting atp…
Rv0909	1014681..1014860		hypothetical protein	Rv0909, (MTCY21C12.03), len: 59 aa. Conserved hypothetical protein, equivalent to NP_302399.1|NC_002677 conserved hypothetical protein from Mycobacterium leprae (56 aa). Also some similarity with AL022268|SC4H2_10c hypothetical protein from Streptomyces coelicolor (97 aa),FASTA scores: opt: 106, E(): 0.13, (43.2% identity in 37 aa overlap).
Rv0910	1014866..1015300		hypothetical protein	Rv0910, (MTCY21C12.04), len: 144 aa. Conserved hypothetical protein, equivalent to NP_302398.1|NC_002677 conserved hypothetical protein from Mycobacterium leprae (181 aa), FASTA scores: opt: 820, E(): 0, (83.9% identity in 143 aa overlap). Also similar to Rv1546|MTCY48.19c hypothetical protein from Mycobacterium tuberculosis (143 aa). A core mycobacterial gene; conserved in mycobacterial strains …
Rv0911	1015398..1016171		hypothetical protein	Rv0911, (MTCY21C12.05), len: 257 aa. Conserved protein, showing similarity with hydroxylases and hypothetical proteins e.g. T35325 probable hydroxylase from Streptomyces coelicolor (265 aa); Q54242 hypothetical protein from Streptomyces, FASTA scores: opt: 372, E(): 8.8e-18, (32.0% identity in 256 aa overlap); AAD04716.1|U77891 doxorubicin biosynthesis enzyme DnrV from Streptomyces peucetius (275…
Rv0912	1016236..1016685		Probable conserved transmembrane protein	Rv0912, (MTCY21C12.06), len: 149 aa. Probable conserved transmembrane protein, equivalent to Q50121|NP_302397.1|NC_002677 conserved hypothetical protein from Mycobacterium leprae (144 aa), FASTA scores: opt: 677,E(): 6.9e-38, (69.5% identity in 141 aa overlap). A core mycobacterial gene; conserved in mycobacterial strains (See Marmiesse et al., 2004).
Rv0913c	1017217..1018725		Possible dioxygenase	Rv0913c, (MTCY21C12.07c), len: 502 aa. Possible dioxygenase, showing similarity with others e.g. AAK38744.1|AY029525 carotenoid 9,10-9',10' cleavage dioxygenase from Phaseolus vulgaris (543 aa); CAB56138.1|AL117669 putative dioxygenase from Streptomyces coelicolor (503 aa); AAK06796.1|AF324838_15|AF324838 putative dioxygenase SimC5 from Streptomyces antibioticus (456 aa); Q53353|S65040 lignostilb…
Rv0914c	1018727..1019965		Possible lipid carrier protein or keto acyl-CoA thiolase	Rv0914c, (MTCY21C12.08c), len: 412 aa. Possible lipid carrier protein or keto acyl-CoA thiolase, highly similar to NP_421905.1|NC_002696 thiolase family protein from Caulobacter crescentus (407 aa); and similar to others e.g. NP_107896.1|NC_002678 3-ketoacyl-CoA thiolase from Mesorhizobium loti (392 aa); NP_385796.1|NC_003047 putative 3-ketoacyl-CoA thiolase protein from Sinorhizobium meliloti (3…
Rv0917	1022087..1023868	betP	Possible glycine betaine transport integral membrane protein BetP	Rv0917, (MTCY21C12.11), len: 593 aa. Possible betP,glycine betaine transporter, integral membrane protein,highly similar to many transporters, mainly glycine betaine transporters, e.g. P54582|BETP_CORGL glycine betaine transporter from Corynebacterium glutamicum (Brevibacterium flavum) (595 aa), FASTA scores: opt: 1367, E(): 0, (42.7% identity in 504 aa overlap); T35264 probable BccT family trans…
Rv0918	1024211..1024687		hypothetical protein	Rv0918, (MTCY21C12.12), len: 158 aa. Conserved protein, similar in part to Q50116 hypothetical protein from Mycobacterium leprae (44 aa), FASTA scores: opt: 132,E(): 0.0055, (65.6% identity in 32 aa overlap). Also some similarity in C-terminus with other hypothetical proteins e.g. NP_289961.1|NC_002655 hypothetical protein from Escherichia coli strain O157:H7 (94 aa); etc.
Rv0919	1024684..1025184		GCN5-related N-acetyltransferase	Rv0919, (MTCY21C12.13), len: 166 aa. Probable acetyltransferase. Contains GNAT (Gcn5-related N-acetyltransferase) domain. See Vetting et al. 2005. Some similarity to Q50115 hypothetical protein from Mycobacterium leprae (90 aa), FASTA scores: opt: 243, E(): 5.3e-11, (56.5% identity in 85 aa overlap). Alternative nucleotide at position 1025106 (T->C; F141F) has been observed.
Rv0921	1027104..1027685		Possible resolvase	Rv0921, (MTCY21C12.15), len: 193 aa. Possible resolvase for IS1535, highly similar to many bacterial resolvases e.g. MTCY274.17c|YX1C_MYCTU Q10831 from Mycobacterium tuberculosis (295 aa), FASTA scores: opt: 537, E(): 5.7e-29, (51.8% identity in 166 aa overlap). Presents an helix turn helix motif.
Rv0923c	1029513..1030577		hypothetical protein	Rv0923c, (MTCY21C12.17c), len: 354 aa. Conserved hypothetical protein, showing similarity with C-terminal part of AF034138|AF034138_7|yjoB hypothetical protein from Bacillus subtilis (200 aa), FASTA scores: opt: 193, E(): 4.2e-05, (32.3% identity in 167 aa overlap).
Rv0924c	1030578..1031864	mntH	Divalent cation-transport integral membrane protein MntH (BRAMP) (MRAMP)	Rv0924c, (MTCY21C12.18c), len: 428 aa. MntH (alternative gene name: Nramp, Mramp), H+-dependent divalent cation-transport integral membrane protein (see citations below), equivalent to O69443|MNTH_MYCBO probable manganese transport protein MNTH (BRAMP) from Mycobacterium bovis (415 aa); and NP_302396.1|NC_002677 probable manganese transport protein from Mycobacterium leprae (426 aa). Also similar…
Rv0925c	1031896..1032633		hypothetical protein	Rv0925c, (MTCY21C12.19c), len: 245 aa. Conserved protein, similar to AL132991|SCF55_19 hypothetical protein from Streptomyces coelicolor (197 aa), FASTA scores: opt: 459, E(): 1.2e-23, (39.3% identity in 201 aa overlap).
Rv0926c	1032710..1033786		hypothetical protein	Rv0926c, (MTCY21C12.20c), len: 358 aa. Conserved hypothetical protein, similar to Rv1059 conserved hypothetical protein from Mycobacterium tuberculosis (354 aa). Also shows some similarity to AF170923|AF170923_3 dihydrodipicolinate reductase from Mastigocladus laminosus (278 aa), FASTA scores: opt: 170, E(): 0.00088, (25.7% identity in 276 aa overlap).
Rv0927c	1033840..1034631		Probable short-chain type dehydrogenase/reductase	Rv0927c, (MTCY21C12.21c), len: 263 aa. Probable short-chain dehydrogenase/reductase, similar to various dehydrogenases/reductases, notably 7-alpha-hydroxysteroid dehydrogenases and glucose 1-dehydrogenases e.g. P25529|HDHA_ECOLI 7-alpha-hydroxysteroid dehydrogenase from Escherichia coli (255 aa), FASTA scores: opt: 551, E(): 1e-26, (39.5% identity in 248 aa overlap); NP_252778.1|NC_002516 probabl…
Rv0928	1034903..1036015	pstS3	Periplasmic phosphate-binding lipoprotein PstS3 (PBP-3) (PstS3) (PHOS1)	Rv0928, (MTCY21C12.22), len: 370 aa. PstS3 (previously known as phoS2), phosphate-binding lipoprotein component of inorganic phosphate transport system (see citations below), highly similar to others from Mycobacterium leprae e.g. Q50099|PSTS3|PHOS1 phosphate-binding protein 3 precursor (328 aa), FASTA scores: opt: 1772, E(): 0, (79.6% identity in 328 aa overlap); and highly similar to others e.g…
Rv0929	1036028..1037002	pstC2	Phosphate-transport integral membrane ABC transporter PstC2	Rv0929, (MTCY21C12.23), len: 324 aa. PstC2,phosphate-transport integral membrane ABC transporter (see citations below), highly similar to others e.g. NP_302394.1|NC_002677 membrane-bound component of phosphate transport from Mycobacterium leprae (319 aa); CAB88474.1|AL353816 phosphate ABC transport system permease protein from Streptomyces coelicolor (336 aa); NP_290359.1| NC_002655 high-affinity…
Rv0931c	1037920..1039914	pknD	Transmembrane serine/threonine-protein kinase D PknD (protein kinase D) (STPK D)	Rv0931c, (MTCY08D9.08), len: 664 aa. PknD (alternate gene name: mbk), transmembrane serine/threonine protein kinase (see citations below), equivalent to CAB62227.1|AJ250200 putative serine/threonine protein kinase from Mycobacterium bovis BCG (291 aa); and highly similar in N-terminus to P54744|PKNB_MYCLE probable serine/threonine-specific protein kinase from Mycobacterium leprae (622 aa). Also h…
Rv0932c	1039936..1041048	pstS2	Periplasmic phosphate-binding lipoprotein PstS2 (PBP-2) (PstS2)	Rv0932c, (MTCY08D9.07), len: 370 aa. PstS2,phosphate-binding lipoprotein component of inorganic phosphate transport system (see citations below), highly similar to AAF74819.1|AF137360_1|AF137360 periplasmic phosphate permease from Mycobacterium avium (369 aa); Rv0928|MTCY21C12.22|pstS3 phosphate-binding periplasmic lipoprotein from Mycobacterium tuberculosis (370 aa), FASTA scores: opt: 1601, E()…
Rv0933	1041264..1042094	pstB	Phosphate-transport ATP-binding protein ABC transporter PstB	Rv0933, (MTCY08D9.06c), len: 276 aa. PstB,phosphate-transport ATP-binding protein ABC transporter (see citations below), thermostable ATPase, highly similar to others e.g. NP_348334.1|NC_003030 ATPase component of ABC-type phosphate transport system from Clostridium acetobutylicum (249 aa); NP_212352.1|NC_001318 phosphate ABC transporter ATP-binding protein (pstB) from Borrelia burgdorferi (260 a…
Rv0934	1042115..1043239	pstS1	Periplasmic phosphate-binding lipoprotein PstS1 (PBP-1) (PstS1)	Rv0934, (MTCY08D9.05c), len: 374 aa. PstS1 (previously known as phoS1 or phoS), phosphate-binding lipoprotein component of inorganic phosphate transport system (see citations below), highly similar to Rv0932c|MTCY08D9.07|pstS2 phosphate-binding periplasmic lipoprotein from Mycobacterium tuberculosis (370 aa), FASTA scores: opt: 460, E(): 5.9e-19, (31.2% identity in 375 aa overlap); and Rv0928|MTC…
Rv0935	1043299..1044315	pstC1	Phosphate-transport integral membrane ABC transporter PstC1	Rv0935, (MTCY08D9.04c), len: 338 aa. PstC1,phosphate-transport integral membrane ABC transporter (see citations below), highly similar to others e.g. NP_104768.1|NC_002678|pstC phosphate ABC transporter permease protein from Mesorhizobium loti (327 aa); NP_245372.1|NC_002663|PstC PstC protein from Pasteurella multocida (320 aa); P45191|PSTC_HAEIN phosphate transport system permease from Haemophil…
Rv0936	1044317..1045222	pstA2	Phosphate-transport integral membrane ABC transporter PstA2	Rv0936, (MTCY08D9.03c), len: 301 aa. PstA2,phosphate-transport integral membrane ABC transporter (see citations below), highly similar to others e.g. NP_442269.1|NC_000911|PstA phosphate transport system permease protein from Synechocystis sp. strain PCC 6803 (287 aa); NP_232473.1|NC_002506 phosphate ABC transporter permease protein from Vibrio cholerae (289 aa); P07654|PSTA_ECOLI phosphate trans…
Rv0938	1046136..1048415	ligD	ATP dependent DNA ligase LigD (ATP dependent polydeoxyribonucleotide synthase) (thermostable DNA ligase) (ATP dependent polynucleotide ligase) (sealase) (DNA repair enzyme) (DNA joinase)	Rv0938, (MTCY08D9.01c, MTCY10D7.36c), len: 759 aa. ligD, ATP-dependent DNA ligase, with its C-terminus similar to N-terminal parts of many ATP-dependent DNA ligases e.g. NP_250828.1|NC_002516 probable ATP-dependent DNA ligase from Pseudomonas aeruginosa (840 aa); NP_105436.1|NC_002678 ATP-dependent DNA ligase from Mesorhizobium loti (829 aa); CAB92891.1|AL356932 probable ATP-dependent DNA ligase …
Rv0939	1048412..1050346		Possible bifunctional enzyme: 2-hydroxyhepta-2,4-diene-1,7-dioate isomerase (HHDD isomerase) + cyclase/dehydrase	Rv0939, (MTCY10D7.35c), len: 644 aa. Possible bifunctional enzyme, including 2-hydroxyhepta-2,4-diene-1,7-dioate isomerase activity, and cyclase/dehydrase activity. N-terminal part similar to many isomerases e.g. NP_343861.1|NC_002754 2-hydroxyhepta-2,4-diene-1,7-dioate isomerase (hpcE-1) from Sulfolobus solfataricus (318 aa); NP_068932.1|NC_000917 2-hydroxyhepta-2,4-diene-1,7-dioate isomerase (h…
Rv0940c	1050593..1051459		Possible oxidoreductase	Rv0940c, (MTCY10D7.34), len: 288 aa. Possible oxidoreductase, similar to hypothetical proteins and oxidoreductases e.g. AAK38097.1|AF323606_3|AF323606 putative F420-dependent dehydrogenase from Rhodococcus erythropolis (295 aa); AAG52987.1|AF040570|Rif17 putative alkanal monooxygenase from Amycolatopsis mediterranei (356 aa); etc. Also similar to putative oxidoreductases from Mycobacterium tuberc…
Rv0941c	1051544..1052317		hypothetical protein	Rv0941c, (MTCY10D7.33), len: 257 aa. Conserved hypothetical protein, showing some similarity with parts of several hypothetical proteins from Streptomyces coelicolor e.g. AL035161|SC9C7_20 (860 aa), FASTA scores: opt: 197,E(): 2.6e-05, (34.2% identity in 114 aa overlap).
Rv0942	1052360..1052638		Hypothetical protein	Rv0942, (MTCY10D7.32c), len: 92 aa. Hypothetical unknown protein.
Rv0943c	1052696..1053736		Probable monooxygenase	Rv0943c, (MTCY10D7.31), len: 346 aa. Possible monooxygenase, similar in part to others e.g. NP_250229.1|NC_002516 probable flavin-containing monooxygenase from Pseudomonas aeruginosa (527 aa); AAC36351.1|AF090329 cyclohexanone monooxygenase homolog from Pseudomonas fluorescens (437 aa); CAB59668.1|AL132674 monooxygenase from Streptomyces coelicolor (519 aa); etc. Also similar to putative monooxyg…
Rv0944	1053765..1054241		Possible formamidopyrimidine-DNA glycosylase (FAPY-DNA glycosylase)	Rv0944, (MTCY10D7.30c), len: 158 aa. Possible formamidopyrimidine-DNA glycosylase, similar to C-terminus of formamidopyrimidine-DNA glycosylases e.g. CAB63194.1|AL133469 putative formamidopyrimidine-DNA glycosylase from Streptomyces coelicolor (287 aa); FPG_LACLA|NP_266509.1|NC_002662 formamidopyrimidine-DNA glycosylase from Lactococcus lactis subsp. lactis (273 aa),FASTA scores: opt: 246, E(): 2…
Rv0945	1054247..1055008		Probable short-chain type dehydrogenase/reductase	Rv0945, (MTCY10D7.29c), len: 253 aa. Probable short-chain dehydrogenase/reductase, similar to various dehydrogenases/reductases e.g. NP_346338.1|NC_003028 oxidoreductase (short chain dehydrogenase/reductase family) from Streptococcus pneumoniae (253 aa); AAB70845.1|AF019986|PksB from Dictyostelium discoideum (260 aa); AAF86624.1|U87786 clavaldehyde dehydrogenase from Streptomyces clavuligerus (24…
Rv0946c	1055024..1056685	pgi	Probable glucose-6-phosphate isomerase Pgi (GPI) (phosphoglucose isomerase) (phosphohexose isomerase) (phi)	Rv0946c, (MTCY10D7.28), len: 553 aa. Probable pgi,glucose-6-phosphate isomerase, equivalent to NP_301236.1|NC_002677 glucose-6-phosphate isomerase from Mycobacterium leprae (554 aa); and P96803|G6PI_MYCSM glucose-6-phosphate isomerase from Mycobacterium smegmatis (442 aa). Also highly similar to others e.g. T36015 glucose-6-phosphate isomerase from Streptomyces coelicolor (551 aa); P11537|G6PI_EC…
Rv0948c	1057646..1057963		Chorismate mutase	Rv0948c, (MTCY10D7.26), len: 105 aa. Chorismate mutase, AroQ class (See Prakash et al., 2005; Schneider et al., 2008), equivalent to NP_301237.1|NC_002677 conserved hypothetical protein from Mycobacterium leprae (105 aa). Also similar (except in N-terminus) to SCD63.16c|CAB82023.1|AL161755 hypothetical protein from Streptomyces coelicolor (110 aa); and to N-terminus of two chorismate mutase/preph…
Rv0949	1058260..1060575	uvrD1	Probable ATP-dependent DNA helicase II UvrD1	Rv0949, (MTCY10D7.25c), len: 771 aa. Probable uvrD1,ATP dependent DNA helicase II (see citation below),equivalent to P_301239.1|NC_002677 putative ATP-dependent DNA helicase from Mycobacterium leprae (778 aa). Also highly similar to others e.g. CAB92660.1|AL356832 from Streptomyces coelicolor (831 aa) (N-terminus longer); P56255|PCRA_BACST from Bacillus stearothermophilus (724 aa); Q10213|YAY5_SC…
Rv0950c	1060656..1061654		hypothetical protein	Rv0950c, (MTCY10D7.24), len: 332 aa. Conserved hypothetical protein, highly similar to AL035500|MLCL373.02c|T45433 hypothetical protein from Mycobacterium leprae (343 aa), FASTA scores: opt: 1500,E(): 0, (71.0% identity in 331 aa overlap). C-terminus highly similar to part of various proteins e.g. C-terminal part of NP_441943.1|NC_000911|NlpD lipoprotein from Synechocystis sp (715 aa); N-terminal…
Rv0951	1061964..1063127	sucC	Probable succinyl-CoA synthetase (beta chain) SucC (SCS-beta)	Rv0951, (MTCY10D7.23c), len: 387 aa. Probable sucC,succinyl-CoA synthetase, beta chain, equivalent to AL035500|MLCL373_3|NP_301241.1|NC_002677 succinyl-CoA synthase [beta] chain from Mycobacterium leprae (393 aa),FASTA score: (86.7% identity in 391 aa overlap). Also highly similar to others e.g. AB92671.1|AL356832 succinyl-CoA synthetase beta chain from Streptomyces coelicolor (394 aa); P25126|SU…
Rv0952	1063140..1064051	sucD	Probable succinyl-CoA synthetase (alpha chain) SucD (SCS-alpha)	Rv0952, (MTCY10D7.22c), len: 303 aa. Probable sucD,succinyl-CoA synthetase, alpha chain, equivalent to AL035500|MLCL373_4|NP_301242.1|NC_002677 succinyl-CoA synthase [alpha] chain from Mycobacterium leprae (300 aa),FASTA score: (86.3% identity in 300 aa overlap). Also highly similar to others e.g. CAB92672.1|AL356832 from Streptomyces coelicolor (294 aa); P53591|SUCD_COXBU from Escherichia coli (…
Rv0953c	1064114..1064962		Possible oxidoreductase	Rv0953c, (MTCY10D7.21), len: 282 aa. Possible oxidoreductase, equivalent to CAA48222.1|X68102 hypothetical protein from Mycobacterium avium subsp. paratuberculosis (166 aa). Similar to several hypothetical proteins and oxidoreductases e.g. AAK38097.1|AF323606_3|AF323606 putative F420-dependent dehydrogenase from Rhodococcus erythropolis (295 aa); NP_070025.1|NC_000917 N5,N10-methylenetetrahydrome…
Rv0954	1065127..1066038		Probable conserved transmembrane protein	Rv0954, (MTCY10D7.20c), len: 303 aa. Probable conserved transmembrane protein, highly similar to 34KD_MYCPA|Q04959 34 kDa antigenic protein from Mycobacterium paratuberculosis (298 aa), FASTA scores: opt: 1023, E(): 7.2e-36, (59.3% identity in 305 aa overlap); AAC69251.1|U82111 34 kDa antigen precursor from Mycobacterium leprae (336 aa); and AL035500|MLCL373.06 hypothetical membrane protein from …
Rv0955	1066078..1067445		Probable conserved integral membrane protein	Rv0955, (MTCY10D7.19c), len: 455 aa. Probable conserved integral membrane protein, highly similar to AL035500|MLCL373_6 putative membrane protein from Mycobacterium leprae (430 aa), FASTA score: (75.9% identity in 419 aa overlap); and AAL05878.1|AF411607_2|AF411607 unknown protein from Mycobacterium avium subsp. paratuberculosis (409 aa). A core mycobacterial gene; conserved in mycobacterial stra…
Rv0956	1067561..1068208	purN	Probable 5'-phosphoribosylglycinamide formyltransferase PurN (GART) (gar transformylase) (5'-phosphoribosylglycinamide transformylase)	Rv0956, (MTCY10D7.18c), len: 215 aa. Probable purN,5'-phosphoribosylglycinamide formyltransferase, equivalent to AAF05726.1|AF191543_1|AF191543|PurN phosphoribosylglycinamide formyltransferase from Mycobacterium avium subsp. paratuberculosis (209 aa); and AL035500|MLCL373_7 from Mycobacterium leprae (215 aa),FASTA score: (79.4% identity in 214 aa overlap). Also highly similar to others e.g. BAA89…
Rv0957	1068205..1069776	purH	Probable bifunctional purine biosynthesis protein PurH: phosphoribosylaminoimidazolecarboxamide formyltransferase (AICAR transformylase) (5'-phosphoribosyl-5-aminoimidazole-4-carboxamide formyltransferase) + inosinemonophosphate cyclohydrolase (imp cyclohydrolase) (inosinicase) (imp synthetase) (ATIC)	Rv0957, (MTCY10D7.17c), len: 523 aa. Probable purH,bifunctional purine biosynthesis protein including 5'-phosphoribosyl-5-aminoimidazole-4-carboxamide formyltransferase and inosine-monophosphate (imp) cyclohydrolase, equivalent to AL035500|MLCL373_8 putative phosphoribosylaminoimidazolecarboxamide formyltransferase from Mycobacterium leprae (527 aa), FASTA score: (88.1% identity in 520 aa overlap…
Rv0959	1071255..1073273		hypothetical protein	Rv0959, (MTCY10D7.15c), len: 672 aa. Conserved hypothetical protein, similar to AE002069|AE002069_12 hypothetical protein from Deinococcus radiodurans (403 aa),FASTA scores: opt: 395, E(): 1.3e-15, (26.8% identity in 426 aa overlap). Contains a single copy at the N-terminus of a short repeat found three times in the M. tuberculosis ORF O33341|MTV003.05c|AL008883.
Rv0959A	1073327..1073548	vapB9	Possible antitoxin VapB9	Rv0959A, len: 73 aa. Possible vapB9, antitoxin, part of toxin-antitoxin (TA) operon with Rv0960 (See Arcus et al., 2005; Pandey and Gerdes, 2005). Weakly similar to others in Mycobacterium tuberculosis e.g. Rv1721c
Rv0960	1073545..1073928	vapC9	Possible toxin VapC9	Rv0960, (MTCY10D7.14c), len: 127 aa. Possible vapC9,toxin, part of toxin-antitoxin (TA) operon with Rv0959A,contains PIN domain (See Arcus et al., 2005; Pandey and Gerdes, 2005). Similar to others in Mycobacterium tuberculosis e.g. Rv0065|MTV030.08 (133 aa), FASTA scores: E(): 1.5e-14, (38.3% identity in 128 aa overlap), Rv1720c (129 aa), and Rv0549c (137 aa).
Rv0961	1074074..1074421		Probable integral membrane protein	Rv0961, (MTCY10D7.13c), len: 115 aa. Probable integral membrane protein.
Rv0962c	1074440..1075114	lprP	Possible lipoprotein LprP	Rv0962c, (MTCY10D7.12), len: 224 aa. Possible lprP,lipoprotein. Contains possible N-terminal signal sequence and appropriately positioned PS00013 Prokaryotic membrane lipoprotein lipid attachment site.
Rv0963c	1075297..1076097		hypothetical protein	Rv0963c, (MTCCY10D7.11), len: 266 aa. Conserved hypothetical protein, similar in part to other conserved hypothetical proteins from Mycobacterium tuberculosis e.g. Rv2797c|MTCY16B7.46 (562 aa), FASTA scores: E(): 1.2e-23,(39.0% identity in 254 aa overlap); Rv2542 (403 aa); Rv2079 (656 aa). Also similar in part to AL133423|SC4A7_3 hypothetical secreted protein from Streptomyces coelicolor (406 aa)…
Rv0964c	1076196..1076678		Hypothetical protein	Rv0964c, (MTCY10D7.10), len: 160 aa. Hypothetical unknown protein. Equivalent to AAK45241.1 from Mycobacterium tuberculosis strain CDC1551 (138 aa) but longer 22 aa.
Rv0965c	1076778..1077197		hypothetical protein	Rv0965c, (MTCY10D7.09), len: 139 aa. Conserved hypothetical protein, showing weak similarity with Rv2798c|MTCY16B7.45 conserved hypothetical protein from Mycobacterium tuberculosis (108 aa), FASTA scores: E(): 5.6e-12, (38.9% identity in 90 aa overlap). Equivalent to AAK45242.1 from Mycobacterium tuberculosis strain CDC1551 (146 aa) but shorter 7 aa.
Rv0966c	1077233..1077835		hypothetical protein	Rv0966c, (MTCY10D7.08), len: 200 aa. Conserved protein, equivalent to AL035500|MLCL373_12 conserved hypothetical protein from Mycobacterium leprae (200 aa),FASTA scores: opt: 1080, E(): 0, (79.5% identity in 200 aa overlap). Also highly similar to SCE6.30c|CAB88834.1|AL353832 hypothetical protein from Streptomyces coelicolor (277 aa). Some similarity to Rv2862c|MTV007.08 conserved hypothetical pr…
Rv0967	1077975..1078334	csoR	Copper-sensitive operon repressor CsoR	Rv0967, (MTCY10D7.07c), len: 119 aa. CsoR,copper-sensitive operon repressor, part of cso operon (See Liu et al., 2007), similar to hypothetical proteins from several organisms e.g. AE002074|AE002074_11 from Deinococcus radiodurans (102 aa), FASTA scores: opt: 233,E(): 8.6e-10, (47.0% identity in 83 aa overlap); O32222|Z99121|YVGZ from Bacillus subtilis (101 aa), FASTA scores: opt:228, E(): 3.2e-1…
Rv0968	1078391..1078687		hypothetical protein	Rv0968, (MTCY10D7.06c), len: 98 aa. Conserved protein, part of cso operon, similar to NP_301579.1|NC_002677 conserved hypothetical protein from Mycobacterium leprae (92 aa). Also highly similar to conserved hypothetical proteins from Mycobacterium tuberculosis e.g. Rv3269 (93 aa), FASTA score: (51.1% identity in 94 aa overlap); and Rv1993c (90 aa).
Rv0969	1078743..1081055	ctpV	Probable metal cation transporter P-type ATPase CtpV	Rv0969, (MTCY10D7.05c), len: 770 aa. Probable ctpV,metal cation transporter P-type ATPase (transmembrane protein) (see citation below), part of cso operon, highly similar (except in N-terminus) to others e.g. NP_391230.1|NC_000964 similar to heavy metal-transporting ATPase from Bacillus subtilis (803 aa); P37279|ATCS_SYNP7|PACS cation-transporting ATPase from Synechococcus sp. strain PCC 7942 (An…
Rv0970	1081052..1081684		Probable conserved integral membrane protein	Rv0970, (MTCY10D7.04c), len: 210 aa. Probable conserved integral membrane protein, part of cso operon,equivalent to NP_302348.1|NC_002677 probable integral membrane protein from Mycobacterium leprae (210 aa).
Rv0971c	1081775..1082584	echA7	Probable enoyl-CoA hydratase EchA7 (enoyl hydrase) (unsaturated acyl-CoA hydratase) (crotonase)	Rv0971c, (MTCY10D7.03), len: 269 aa. Probable echA7,enoyl-CoA hydratase, similar to many e.g. CAB95895.1|AL359988 putative enoyl CoA hydratase from Streptomyces coelicolor (247 aa); P24162|ECHH_RHOCA enoyl-CoA hydratase from Rhodobacter capsulatus (257 aa),FASTA scores: opt: 369, E(): 2.6e-15, (33.7% identity in 246 aa overlap); etc.
Rv0972c	1082584..1083750	fadE12	Acyl-CoA dehydrogenase FadE12	Rv0972c, (MTCY10D7.02), len: 388 aa. fadE12,acyl-CoA dehydrogenase, highly similar to many e.g. CAB95893.1|AL359988 putative acyl CoA dehydrogenase from Streptomyces coelicolor (382 aa); P45857|ACDB_BACSU from Bacillus subtilis (379 aa), FASTA scores: opt: 576, E(): 2.3e-26, (29.7% identity in 381 aa overlap); etc.
Rv0973c	1083747..1085750	accA2	Probable acetyl-/propionyl-coenzyme A carboxylase alpha chain (alpha subunit) AccA2: biotin carboxylase + biotin carboxyl carrier protein (BCCP)	Rv0973c, (MTV044.01c, MTCY10D7.01), len: 667 aa. Probable accA2 (alternate gene name: bccA),acetyl-/propionyl-coenzyme A carboxylase (alpha subunit) [includes: biotin carboxylase ; biotin carboxyl carrier protein (BCCP)], highly similar to others e.g. CAB95892.1|AL359988 putative acetyl/propionyl CoA carboxylase alpha subunit from Streptomyces coelicolor (614 aa); NP_250702.1|NC_002516 probable a…
Rv0974c	1085756..1087345	accD2	Probable acetyl-/propionyl-CoA carboxylase (beta subunit) AccD2	Rv0974c, (MTV044.02c), len: 529 aa. Probable accD2,acetyl-/propionyl-CoA carboxylase (beta subunit), highly similar to many e.g. CAB95891.1|AL35998 putative acetyl/propionyl CoA carboxylase beta subunit from Streptomyces coelicolor (532 aa); NP_250704.1|NC_002516 probable acyl-CoA carboxyltransferase beta chain from Pseudomonas aeruginosa (535 aa); BAB16296.1|AB039884 acetyl-CoA carboxylase carbo…
Rv0975c	1087348..1088496	fadE13	Probable acyl-CoA dehydrogenase FadE13	Rv0975c, (MTV044.03c), len: 382 aa. Probable fadE13,acyl-CoA dehydrogenase, highly similar to many e.g. T35427 probable acyl-CoA dehydrogenase from Streptomyces coelicolor (382 aa); M74096|HUMACADL_1 Human long chain acyl-CoA dehydrogenase from Homo sapiens (430 aa), FASTA scores: opt: 819, E(): 0, (37.0% identity in 376 aa overlap); etc. Also similar to others from Mycobacterium tuberculosis e.g…
Rv0976c	1088493..1090175		hypothetical protein	Rv0976c, (MTV044.04c), len: 560 aa. Conserved hypothetical protein, highly similar to others e.g. CAB95890.1|AL359988 conserved hypothetical protein from Streptomyces coelicolor (558 aa); P_251576.1|NC_002516 hypothetical protein from Pseudomonas aeruginosa (600 aa); etc. N-terminal part highly similar to AL035500|MLCL373_14 probable pseudogene from Mycobacterium leprae (163 aa),FASTA score: (50.…
Rv0979A	1094886..1095059	rpmF	50S ribosomal protein L32 RpmF	Rv0979A, len: 57 aa. rpmF, 50S ribosomal protein L32, similar to others e.g. rpmF|Q9RL50 probable 50S ribosomal protein from Streptomyces coelicolor (56 aa),FASTA scores: E(): 5.1e-09, (63.45% identity in 52 aa overlap); etc. Belongs to the L32P family of ribosomal proteins.
Rv0979c	1094670..1094864		Hypothetical protein	Rv0979c, (MTV044.07c), len: 64 aa (unlikely ORF). Hypothetical unknown protein. Start codon changed since first submission (-44 aa).
Rv0981	1096822..1097508	mprA	Mycobacterial persistence regulator MRPA (two component response transcriptional regulatory protein)	Rv0981, (MTV044.09), len: 228 aa. MprA,mycobacterial persistence regulator, a two-component response regulator whose expression is required for entrance into and maintenance of persistent infection (see citation below), equivalent to NP_301250.1|NC_002677 putative two-component response regulator from Mycobacterium leprae (228 aa); and highly similar to others from Mycobacterium leprae. Also high…
Rv0982	1097508..1099022	mprB	Two component sensor kinase MprB	Rv0982, (MTV044.10), len: 504 aa. MprB, two component sensor kinase, probable transmembrane protein (see citation below), equivalent to AL035500|MLCL373_16|NP_301251.1|NC_002677 putative two-component system sensor kinase from Mycobacterium leprae (519 aa), FASTA score: (81.0% identity in 521 aa overlap). Also highly similar to others (especially in C-terminal part) e.g. AAG36760.1|AF119221_2|AF1…
Rv0983	1099066..1100460	pepD	Probable serine protease PepD (serine proteinase) (MTB32B)	Rv0983, (MTV044.11), len: 464 aa. Probable pepD (alternate gene name: mtb32b), secreted or membrane serine protease (see citation below), equivalent (but longer 18 aa in N-terminus) to AL035500|MLCL373_17|T45448 probable serine proteinase from Mycobacterium leprae (452 aa), FASTA score: (74.2% identity in 466 aa overlap); and highly similar to others from Mycobacterium leprae. Also highly similar…
Rv0984	1100460..1101005	moaB2	Possible pterin-4-alpha-carbinolamine dehydratase MoaB2 (PHS) (4-alpha-hydroxy-tetrahydropterin dehydratase) (pterin-4-a-carbinolamine dehydratase) (phenylalanine hydroxylase-stimulating protein) (PHS) (pterin carbinolamine dehydratase) (PCD)	Rv0984, (MTV044.12), len: 181 aa. Possible moaB2,pterin-4-alpha-carbinolamine dehydratase, highly similar to NP_301253.1|NC_002677 putative molybdenum cofactor biosynthesis protein from Mycobacterium leprae (181 aa),FASTA score: (92.3% identity in 181 aa overlap). Also similar to others e.g. CAB59675.1|AL132674 molybdenum cofactor biosynthesis protein from Streptomyces coelicolor (179 aa); Q56208…
Rv0985c	1101025..1101480	mscL	Possible large-conductance ion mechanosensitive channel MscL	Rv0985c, (MTV044.13c), len: 151 aa. Possible mscL,large conductance mechanosensitive ion channel (integral membrane protein) (see citations below, equivalent to AL035500|MLCL373_19|NP_301254.1|NC_002677 putative mechanosensitive channel protein from Mycobacterium leprae (154 aa), FASTA score: (71.0% identity in 155 aa overlap). Also highly similar to others e.g. NP_268999.1|NC_002737 putative lar…
Rv0987	1102542..1105109		Probable adhesion component transport transmembrane protein ABC transporter	Rv0987, (MTV044.15, MTCI237.01), len: 855 aa. Probable transmembrane protein ABC transporter supposedly involved in transport of adhesion component (see citation below), whose N-terminus shows similarity with hypothetical proteins, generally transmembrane proteins, e.g. CAB96016.1|AL360055 putative ABC transport system integral membrane protein from Streptomyces coelicolor (855 aa); P44252|YCFU_H…
Rv0988	1105116..1106276		Possible conserved exported protein	Rv0988, (MTCI237.02), len: 386 aa. Possible conserved exported protein, with potential N-terminal signal sequence, similar (except in N-terminus) to O32737|L63540 ATTH protein from Agrobacterium tumefaciens (355 aa), FASTA scores: opt: 651, E(): 5.7e-33, (33.4% identity in 344 aa overlap); and NP_231265.1|NC_002505 conserved hypothetical protein from Vibrio cholerae (372 aa). Predicted to be an o…
Rv0989c	1106405..1107382	grcC2	Probable polyprenyl-diphosphate synthase GrcC2 (polyprenyl pyrophosphate synthetase)	Rv0989c, (MTCI237.03c), len: 325 aa. Probable grcC2,polyprenyl diphosphate synthetase, highly similar to NP_302483.1|NC_002677 polyprenyl diphosphate synthase component from Mycobacterium leprae (330 aa). Also similar to others (generally hepta or hexaprenyl e.g. NP_471378.1|NC_003212 protein similar to heptaprenyl diphosphate synthase component II (menaquinone biosynthesis) from Listeria innocua…
Rv0990c	1107443..1108099		Hypothetical protein	Rv0990c, (MTCI237.04c), len: 218 aa. Hypothetical unknown protein.
Rv0991c	1108172..1108504		Conserved serine rich protein	Rv0991c, (MTCI237.05c), len: 110 aa. Conserved ser-rich protein (especially in C-terminus), highly similar to N-terminus of NP_301255.1|NC_002677 conserved hypothetical protein (Ser-rich C-terminus) from Mycobacterium leprae (99 aa). Also highly similar to SCE22.04|AB90971.1|AL355832 hypothetical protein from Streptomyces coelicolor (110 aa); and similar to others.
Rv0992c	1108578..1109171		hypothetical protein	Rv0992c, (MTCI237.06c), len: 197 aa. Conserved hypothetical protein, equivalent to NP_301256.1|NC_002677 conserved hypothetical protein from Mycobacterium leprae (197 aa). Also similar, except in N-terminus, to other hypothetical proteins and ligases e.g. SCE87.34|CAB59679.1|AL132674 hypothetical protein from Streptomyces coelicolor (204 aa); NP_461977.1|NC_003197 putative ligase from Salmonella …
Rv0993	1109272..1110192	galU	UTP--glucose-1-phosphate uridylyltransferase GalU (UDP-glucose pyrophosphorylase) (UDPGP) (alpha-D-glucosyl-1-phosphate uridylyltransferase) (uridine diphosphoglucose pyrophosphorylase)	Rv0993, (MTCI237.07), len: 306 aa. GalU,UTP--glucose-1-phosphate uridylyltransferase, equivalent to AL035500|MLCL373_22 putative UTP-glucose-1-phosphate uridylyltransferase from Mycobacterium leprae (306 aa),FASTA score: (89.7% identity in 302 aa overlap). Also highly similar to others e.g. AB59678.1|AL132674 UTP-glucose-1-phosphate uridylyltransferase from Streptomyces coelicolor (303 aa); NP_24…
Rv0994	1110269..1111549	moeA1	Probable molybdopterin biosynthesis protein MoeA1	Rv0994, (MTCI237.08), len: 426 aa. Probable moeA1,molybdenum cofactor biosynthesis protein, equivalent to AL035500|MLCL373_23 putative molybdopterin biosynthesis protein from Mycobacterium leprae (424 aa), FASTA score: (88.3% identity in 426 aa overlap). Also highly similar to many e.g. CAB59677.1|AL132674 molybdopterin biosynthesis protein from Streptomyces coelicolor (424 aa); NP_385769.1|NC_00…
Rv0995	1111612..1112223	rimJ	Ribosomal-protein-alanine acetyltransferase RimJ (acetylating enzyme for N-terminal of ribosomal protein S5)	Rv0995, (MTCI237.09), len: 203 aa. RimJ,ribosomal-protein-alanine acetyltransferase. Contains GNAT (Gcn5-related N-acetyltransferase) domain. See Vetting et al. 2005. Equivalent to AL035500|MLCL373_24 probable acyltransferase from Mycobacterium leprae (218 aa), FASTA scores: (86.0% identity in 200 aa overlap). Also similar to others and many acyltransferases e.g. BAB69252.1|AB070946 possible acyl…
Rv0996	1112384..1113460		Probable conserved transmembrane protein	Rv0996, (MTCI237.10), len: 358 aa. Probable conserved transmembrane protein, equivalent to AL035500|MLCL373_25 putative membrane protein from Mycobacterium leprae (342 aa), FASTA scores: (66.4% identity in 360 aa overlap). Contains possible signal sequence and other hydrophobic domains. A core mycobacterial gene; conserved in mycobacterial strains (See Marmiesse et al., 2004).
Rv0997	1114293..1114724		Hypothetical protein	Rv0997, (MTCI237.11), len: 143 aa. Hypothetical unknown protein, equivalent to AAK45276.1 from Mycobacterium tuberculosis strain CDC1551 (87 aa) but longer 56 aa.
Rv0998	1114748..1115749		hypothetical protein	Rv0998, (MTCI237.12), len: 333 aa. Conserved hypothetical protein, with cyclic nucleotide-binding domain in N-terminal part and GNAT (Gcn5-related N-acetyltransferase) domain in C-terminal part. See Vetting et al. 2005. Possibly cyclic nucleotide-dependent protein kinase, highly similar to NP_301261.1|NC_002677 conserved hypothetical protein from Mycobacterium leprae (353 aa); and AL035500|MLCL37…
Rv0999	1115767..1116525		hypothetical protein	Rv0999, (MTCI237.13), len: 252 aa. Unknown protein. Predicted to be an outer membrane protein (See Song et al.,2008).
Rv1000c	1116531..1117148		hypothetical protein	Rv1000c, len: 205 aa. Conserved hypothetical protein, equivalent to ML0190|NP_301263.1|NC_002677 conserved hypothetical protein from Mycobacterium leprae (205 aa). Also highly similar to SC5F8.12c|CAB93740.1|AL357613 hypothetical protein from Streptomyces coelicolor (210 aa), FASTA scores: E(): 2.1e-45, (56.8% identity); 9106290|AAF84108.1|AE003963_5|NP_298588.1|NC_002488 protein described as DNA…
Rv1001	1117185..1118393	arcA	Probable arginine deiminase ArcA (adi) (ad) (arginine dihydrolase)	Rv1001, (MTCI237.16), len: 402 aa. Probable arcA,arginine deiminase, similar to e.g. ARCA_PSEAE|P13981 arginine deiminase (417 aa), fasta scores: opt: 581, E(): 1.4e-31, (39.4% identity in 411 aa overlap); also similar to SAGP_STRPY|P16962 streptococcal acid glycoprotein (410 aa), FASTA scores, opt: 823, E():0, (38.3% identity in 402 aa overlap). Belongs to the arginine deiminase family.
Rv1002c	1118428..1119939		hypothetical protein	Rv1002c, (MTCI237.17c), len: 503 aa. Conserved membrane protein. Predicted to be in the GT-C superfamily of glycosyltransferases (See Liu and Mushegian, 2003). Similar to AL132674|SCE87.05 hypothetical protein from Streptomyces coelicolor (591 aa), FASTA scores: opt: 666,E(): 0, (39.0% identity in 546 aa overlap); weakly similar and to TSCC_PSEAM|P55019 thiazide-sensitive sodium-chloride cotransp…
Rv1003	1120022..1120879		hypothetical protein	Rv1003, (MTCI237.19), len: 285 aa. Conserved protein, similar to others e.g. AL132674|SCE87.04 Streptomyces coelicolor (286 aa), FASTA scores: opt: 877,E(): 0, (53.2% identity in 280 aa overlap); and YRAL_ECOLI|P45528 hypothetical 31.3 kd protein (286 aa),FASTA scores: opt: 561, E(): 4.4e-27, (36.9% identity in 279 aa overlap).
Rv1004c	1120889..1122148		Probable membrane protein	Rv1004c, (MTCI237.20c), len: 419 aa. Probable membrane protein. Contains repetitive sequences, which have similarities with elastin, and possible N-terminal signal sequence.
Rv1005c	1122222..1123598	pabB	Probable para-aminobenzoate synthase component I PABD	Rv1005c, (MTCI237.22c), len: 458 aa (Start-site not certain). Probable PabD, para-aminobenzoate synthase component I. Similar to PABB_ECOLI|P05041 para-aminobenzoate synthase component I from Escherichia coli (453 aa), FASTA scores: opt: 589, E(): 1.8e-27, (40.7% identity in 268 aa overlap). Similar to M. tuberculosis Rv1609, Rv3215, Rv2386c.
Rv1006	1123714..1125417		hypothetical protein	Rv1006, (MTCI237.23), len: 567 aa. Unknown protein. Predicted to be an outer membrane protein (See Song et al.,2008).
Rv1007c	1125444..1127003	metS	Methionyl-tRNA synthetase MetS (MetRS) (methionine--tRNA ligase)	Rv1007c, (MTCI237.24), len: 519 aa. metS (MetG),methionyl-tRNA synthetase, similar to many e.g. SYM_BACSU|P37465 methionyl-tRNA synthetase from Bacillus subtilus (664 aa), FASTA scores: opt: 1506, E(): 0, (44.9% identity in 492 aa overlap); similar to other Mycobacterium tuberculosis tRNA synthases e.g. Rv2448c, Rv1536, Rv0041. Contains PS00178 Aminoacyl-transfer RNA synthetases class-I signature…
Rv1008	1127089..1127883	tatD	Probable deoxyribonuclease TatD (YJJV protein)	Rv1008, (MTCI237.25), len: 264 aa. Probable tatD (alternate gene name: yjjV), deoxyribonuclease, component of twin arginine translocation protein export system (see citations below). Similar to many members of the YBL055C/YJJV family e.g. YCFH_ECOLI|P37346 Putative deoxyribonuclease ycfH (265 aa), fasta scores: opt: 487,E(): 1.4e-24, (36.7% identity in 270 aa overlap). Also similar to P37545|YABD…
Rv1009	1128091..1129179	rpfB	Probable resuscitation-promoting factor RpfB	Rv1009, (MTCI237.26), len: 362 aa. Probable rpfB,resuscitation-promoting factor (see citation below),similar to others from Mycobacterium tuberculosis: Rv2450c|MTV008.06c|RPFE probable resuscitation-promoting factor (172 aa), FASTA scores: E(): 1.9e-19, (42.9% identity in 147 aa overlap); Rv0867c|RPFA, Rv1884c|RPFC,and Rv2389c|RPFD. Possible lipoprotein; contains PS00013 Prokaryotic membrane lipo…
Rv1011	1130191..1131111	ispE	Probable 4-diphosphocytidyl-2-C-methyl-D-erythritol kinase IspE (CMK) (4-(cytidine-5'-diphospho)-2-C-methyl-D-erythritol kinase)	Rv1011, (MTCI237.28, MT1040), len: 306 aa. Probable ispE, 4-diphosphocytidyl-2-C-methyl-D-erythritol kinase ,similar to others e.g. Q9K3R6|ISPE_STRCO Streptomyces coelicolor (299 aa), FASTA scores: opt: 925, E(): 2.7e-49,(54.5% identity in 297 overlap); etc. Belongs to the ISPE family.
Rv1012	1131128..1131421		Hypothetical protein	Rv1012, (MTCI237.29), len: 97 aa. Hypothetical unknown protein.
Rv1013	1131625..1133259	pks16	Putative polyketide synthase Pks16	Rv1013, (MTCI237.30-MTCY10G2.36c), len: 544 aa. Putative pks16, polyketide synthase, similar to many e.g. N-terminus of Q50857|U24657 saframycin MX1 synthetase B (1770 aa), FASTA scores: opt: 526, E(): 1.4e-25, (29.3% identity in 542 aa overlap); etc. Contains PS00455 Putative AMP-binding domain signature. Belongs to the ATP-dependent AMP-binding enzyme family.
Rv1014c	1133333..1133908	pth	Probable peptidyl-tRNA hydrolase Pth	Rv1014c, (MTCY10G2.35), len: 191 aa. Probable pth,peptidyl-tRNA hydrolase, similar to PTH_ECOLI|P23932 peptidy l-trna hydrolase from Escherichia coli (194 aa),FASTA scores: opt: 472, E(): 2.3e-25, (39.6% identity in 187 aa overlap). Belongs to the PTH family.
Rv1015c	1133921..1134568	rplY	50S ribosomal protein L25 RplY	Rv1015c, (MTCY10G2.34), len: 215 aa. rplY, 50s ribosomal protein L25, similar to RL25_ECOLI|P02426 50s ribosomal protein L25 from Escherichia coli (94 aa), FASTA scores: opt: 182, E(): 2.5e-05, (38.4% identity in 86 aa overlap) and to CTC_BACSU|P14194 general stress protein from Bacillus subtilis (203 aa), FASTA scores: opt: 260,E(): 1.4e-09, (28.4% identity in 201 aa overlap). Belongs to the L25…
Rv1016c	1134785..1135465	lpqT	Probable conserved lipoprotein LpqT	Rv1016c, (MTCY10G2.33), len: 226 aa. Probable lpqT,conserved lipoprotein. Similar to several Mycobacterium tuberculosis hypothetical proteins e.g. Rv0040c|Y0H3_MYCTU|P71697 Proline rich 28 kDA antigen (310 aa), FASTA scores: opt: 329, E(): 2e-17, (32.3% identity in 229 aa overlap); Rv0583c. Contains PS00013 Prokaryotic membrane lipoprotein lipid attachment site. A core mycobacterial gene; conserv…
Rv1017c	1135501..1136481	prsA	Probable ribose-phosphate pyrophosphokinase PrsA (phosphoribosyl pyrophosphate synthetase) (PRPP synthetase)	Rv1017c, (MTCY10G2.32), len: 326 aa. Probable prsA,ribose-phosphate pyrophosphokinase, highly similar to others e.g. KPRS_ECOLI|P08330 ribose-phosphate pyrophosphokinase from Escherichia coli (314 aa), FASTA scores: opt: 826, E(): 0, (43.8% identity in 317 aa overlap). Contains PS00103 Purine/pyrimidine phosphoribosyl transferases signature; contains PS00144 Asparaginase / glutaminase active site…
Rv1018c	1136573..1138060	glmU	Probable UDP-N-acetylglucosamine pyrophosphorylase GlmU	Rv1018c, (MTCY10G2.31), len: 495 aa. Probable glmU,UDP-n-acetylglucosamine pyrophosphorylase, similar to GCAD_BACSU|P14192 UDP-n-acetylglucosamine pyrophosphorylase (456 aa), FASTA scores: opt: 1150, E(): 0, (40.0% identity in 453 aa overlap). Similar to various Mycobacterium tuberculosis sugar-phosphate transferases e.g. Rv0334,Rv1213, Rv3264c, etc.
Rv1019	1138315..1138908		Probable transcriptional regulatory protein (probably TetR-family)	Rv1019, (MTCY10G2.30c), len: 197 aa. Probable transcriptional regulator, similar to many memebers of the TetR family e.g. MTCY7D11.18c (34.4% identity in 189 aa overlap). Helix turn helix motif from aa 27-48 (+5.42 SD).
Rv1020	1138967..1142671	mfd	Probable transcription-repair coupling factor Mfd (TRCF)	Rv1020, (MTCY10G2.29c), len: 1234 aa. Probable mfd (alternate gene name: trcF), transcription-repair coupling factor (see citation below), similar to many e.g. MFD_ECOLI|P30958 transcription-repair coupling factor from Escherichia coli (1148 aa), FASTA scores: opt: 1900, E(): 0, (37.9% identity in 1107 aa overlap); similar to M. tuberculosis Rv2973c and Rv1633. Contains PS00017 ATP/GTP-binding si…
Rv1021	1142671..1143648		hypothetical protein	Rv1021, (MTCY10G2.28c), len: 325 aa. Conserved protein, similar to YBL1_STRCI|P33653 hypothetical 26.1 kDa protein from Streptomyces cacaoi (242 aa), FASTA scores: opt: 493, E(): 1.1e-23, (42.9% identity in 238 aa overlap).
Rv1022	1143736..1144467	lpqU	Probable conserved lipoprotein LpqU	Rv1022, (MTCY10G2.27c), len: 243 aa. Probable lpqU conserved lipoprotein. Similar to Mycobacterium tuberculosis hypothetical protein Rv1230c|MTV006.02C, FASTA scores: E(): 2.8e-18, (37.9% identity in 240 aa overlap). Similar to AL133423|SC4A7.37 hypothetical protein from Streptomyces coelicolor (421 aa), FASTA scores: opt: 474,E(): 2.7e-21, (42.2% identity in 211 aa overlap). Contains PS00013 Pro…
Rv1023	1144564..1145853	eno	Probable enolase Eno	Rv1023, (MTCY10G2.26c), len: 429 aa. Probable eno,enolase, highly similar to others e.g. ENO_ECOLI|P08324 enolase from Escherichia coli (431 aa), FASTA scores: opt: 1487, E(): 0, (55.5% identity in 422 aa overlap); etc. Magnesium is required for catalysis and for stabilizing the dimer. Belongs to the enolase family.
Rv1024	1145858..1146544		Possible conserved membrane protein	Rv1024, (MTCY10G2.25c), len: 228 aa. Possible conserved membrane protein, with a hydrophobic region from aa 83-101. Equivalent to ML0256|NP_301311.1|NC_002677 possible conserved membrane protein from Mycobacterium leprae (227 aa), S&W scores: 178, E()= 2e-72, Identities: 145/203 (71%). A core mycobacterial gene; conserved in mycobacterial strains (See Marmiesse et al., 2004).
Rv1026	1147019..1147978		hypothetical protein	Rv1026, (MTCY10G2.23c), len: 319 aa. Conserved protein. Similar to GPPA_ECOLI|P25552 guanosine-5'-triphosphate,3'-diphosphate pyrophoshatase from Escherichia coli (494 aa), FASTA scores: opt: 281,E(): 3.2e-11, (30.6% identity in 291 aa overlap). Equivalent to AL023514|MLCB4.02 hypothetical protein from Mycobacterium leprae (317 aa) (77.9% identity in 321 aa overlap).
Rv1027c	1148427..1149107	kdpE	Probable transcriptional regulatory protein KdpE	Rv1027c, (MTCY10G2.22), len: 226 aa. Probable KdpE,transcriptional regulatory protein, similar to others e.g. KDPE_ECOLI|P21866 kdp operon transcriptional regulatory protein from Escherichia coli strain K12 (225 aa), FASTA scores: opt: 691, E(): 0, (47.8% identity in 224 aa overlap); AL021530|SC2E9.13 from Streptomyces coelicolor (227 aa), FASTA scores: opt: 981, E(): 0, (66.4% identity in 226 aa…
Rv1028A	1151920..1152012	kdpF	Probable membrane protein KdpF	Rv1028A, len: 30 aa. Probable kdpF, membrane protein, showing similarity with P36937|KDPF_ECOLI|B0698.1 protein KDPF from Escherichia coli strain K12 (see citation below) (27% identity); and KdpF protein from Streptomyces coelicolor (51% identity).
Rv1028c	1149104..1151686	kdpD	Probable sensor protein KdpD	Rv1028c, (MTCY10G2.21), len: 860 aa. Probable kdpD,sensor protein, similar to others e.g. KDPD_ECOLI|P21865 sensor protein from Escherichia coli strain K12 (894 aa),FASTA scores: opt: 1041, E(): 0, (32.3% identity in 888 aa overlap); etc. Contains PS00017 ATP/GTP-binding site motif A (P-loop). Belongs to universal stress protein family.
Rv1029	1152012..1153727	kdpA	Probable potassium-transporting ATPase a chain KdpA (potassium-translocating ATPase a chain) (ATP phosphohydrolase [potassium-transporting] a chain) (potassium binding and translocating subunit A)	Rv1029, (MTCY10G2.20c), len: 571 aa. Probable kdpA,potassium-transporting ATPase a chain (transmembrane protein), similar to others e.g. ATKA_ECOLI|P03959|KDPA|B0698 potassium-transporting ATPase A chain from Escherichia coli strain K12 (557 aa), FASTA scores: opt: 1763, E(): 0, (50.4% identity in 569 aa overlap); etc. Belongs to the KdpA family.
Rv1030	1153724..1155853	kdpB	Probable potassium-transporting P-type ATPase B chain KdpB (potassium-translocating ATPase B chain) (ATP phosphohydrolase [potassium-transporting] B chain) (potassium binding and translocating subunit B)	Rv1030, (MTCY10G2.19c), len: 709 aa. Probable kdpB,potassium-transporting P-type ATPase B chain (transmembrane protein), similar to others e.g. ATKB_ECOLI|P03960 potassium-transporting ATPase B chain from Escherichia coli strain K12 (682 aa), FASTA scores: opt: 1481, E(): 0,(63.4% identity in 686 aa overlap); etc. Very similar to AL078610|SCH35.47 H+/K+-exchanging ATPase chain B from Streptomyces…
Rv1031	1155853..1156422	kdpC	Probable potassium-transporting ATPase C chain KdpC (potassium-translocating ATPase C chain) (ATP phosphohydrolase [potassium-transporting] C chain) (potassium binding and translocating subunit C)	Rv1031, (MTCY10G2.18c), len: 189 aa. Probable kdpC,potassium-transporting ATPase C chain (membrane protein) ,similar to others e.g. ATKC_ECOLI|P03961 potassium-transporting ATPase C chain from Escherichia coli strain K12 (190 aa), FASTA scores: opt: 475, E(): 3.1e-24,(45.7% identity in 186 aa overlap); etc. Belongs to the KdpC family.
Rv1032c	1156426..1157955	trcS	Two component sensor histidine kinase TrcS	Rv1032c, (MTCY10G2.17), len: 509 aa. TrcS, two component sensor histidine kinase protein (see citations below), similar to YV16_MYCLE|P54883 probable sensor-like histidine kinase from Mycobacterium leprae (443 aa), FASTA scores: opt: 392, E(): 3.8e-18, (31.7% identity in 334 aa overlap). Note that in vitro autophosphorylation of TrcS requires the presence of Mn2+ or Ca2+ as a divalent cation cofa…
Rv1033c	1157963..1158736	trcR	Two component transcriptional regulator TrcR	Rv1033c, (MTCY10G2.16), len: 257 aa. TrcR,two-component regulatory protein (see citations below),similar to Q50825 two component response regulator from Mycobacterium tuberculosis (234 aa), FASTA scores: opt: 628, E(): 0, (46.0% identity in 226 aa overlap). Note that in vitro autophosphorylation of TrcS requires the presence of Mn2+or Ca2+as a divalent cation cofactor and subsequent transphosphor…
Rv1043c	1165781..1166806		hypothetical protein	Rv1043c, (MTCY10G2.06), len: 341 aa. Conserved hypothetical protein similar to AL096872|SC5F7.08 putative lipoate-protein ligase from Streptomyces coelicolor (362 aa), FASTA scores: opt: 206, E(): 1.4e-05, (30.3% identity in 201 aa overlap). Weak similarity to P39668|YYXA_BACSU hypothetical protease from Bacillus subtitis (400 aa),FASTA scores: opt: 159, E(): 0.013, (27.1% identity in 210 aa over…
Rv1044	1167053..1167676		hypothetical protein	Rv1044, (MTCY10G2.05c), len: 207 aa. Conserved hypothetical protein, similar to Mycobacterium tuberculosis hypothetical protein MTCY06G11.02C|P96837 (289 aa), fasta scores: E(): 8.9e-06, (30.7% identity in 150 aa overlap). Some similarity to U36837|LLU36837_1 Lactococcus lactis plasmid pNP40 (287 aa), FASTA scores: opt: 147, E (): 0.0087, (29.7% identity in 91 aa overlap). This region is a possib…
Rv1045	1167673..1168554		Hypothetical protein	Rv1045, (MTCY10G2.04c), len: 293 aa. Hypothetical unknown protein. This region is a possible MT-complex-specific genomic island (See Becq et al.,2007).
Rv1048c	1171038..1172153		Hypothetical protein	Rv1048c, (MTV017.01c-MTCY10G2.01), len: 371 aa. Hypothetical unknown protein. This region is a possible MT-complex-specific genomic island (See Becq et al.,2007).
Rv1049	1172386..1172832		Probable transcriptional repressor protein	Rv1049, (MTV017.02), len: 148 aa. Probable transcriptional repressor protein, similar to many e.g. P74870 negative regulator of EMR locus EMR from Salmonella typhimurium (149 aa), FASTA scores: opt: 146, E(): 0.0011,(31.6% identity in 95 aa overlap). Contains probable helix-turn-helix motif at aa 58-79 (Score 1495, +4.28 SD). This region is a possible MT-complex-specific genomic island (See Becq …
Rv1050	1172881..1173786		Probable oxidoreductase	Rv1050, (MTV017.03), len: 301 aa. Probable oxidoreductase similar to many e.g. Rv1543|MTCY48.22C|Q10783 putative oxidoreductase CY48.22C (341 aa), FASTA scores: opt: 462, E(): 3e-22, (33.6% identity in 265 aa overlap). This region is a possible MT-complex-specific genomic island (See Becq et al.,2007).
Rv1051c	1173945..1174700		hypothetical protein	Rv1051c, (MTV017.04c), len: 251 aa. Conserved hypothetical protein, similar to LLU36837|U36837.1 protein encoded by Lactococcus lactis plasmid pNP40 (298 aa), FASTA scores: opt: 194, E(): 3.5e-06, (30.3% identity in 155 aa overlap). Contains possible helix-turn-helix motif at aa 197-218 (Score 1097, +2.92 SD). This region is a possible MT-complex-specific genomic island (See Becq et al.,2007).
Rv1052	1175723..1176112		Hypothetical protein	Rv1052, (MTV017.05), len: 129 aa. Hypothetical unknown protein. This region is a possible MT-complex-specific genomic island (See Becq et al.,2007).
Rv1055	1177239..1177373		Possible integrase (fragment)	Rv1055, (MTV017.08), len: 44 aa. Possible integrase (fragment); first 49 aa similar to Rv2309c|MTCY3G12_25|Z79702 hypothetical protein (shows similarity to integrases) from Mycobacterium tuberculosis (151 aa), FASTA scores: opt: 291, E(): 2.2e-16, (74.3% identity in 70 aa overlap); and to L39071|MSGINT_1 integrase from Mycobacterium paratuberculosis (191 aa),FASTA scores: opt: 146, E(): 8.3e-05, …
Rv1056	1177628..1178392		hypothetical protein	Rv1056, (MTV017.09), len: 254 aa. Conserved protein,some similarity in C-terminal region of Rv0140|MTCI5.14|Z92770 Mycobacterium tuberculosis (126 aa),FASTA scores: opt: 254, E(): 1.2e-10, (43.4% identity in 106 aa overlap); and to Rv1670. C-terminal region is similar to AL035569|SC8D9.02 hypothetical protein from Streptomyces coelicolor (113 aa), FASTA scores: opt: 282,E(): 4.5e-12, (48.0% ident…
Rv1057	1179396..1180577		hypothetical protein	Rv1057, (MTV017.10), len: 393 aa. Conserved hypothetical protein, some similarity to X84710|MMSAG_1 surface antigen of Methanosarcina mazeii (491 aa), FASTA scores: opt: 363, E():6.2e-15, (31.3% identity in 294 aa overlap). Regulated by MprA (Rv0981) under physiological conditions and environmental stress (SDS and Triton X-100) (See He et al., 2006).
Rv1058	1180684..1182315	fadD14	Probable medium chain fatty-acid-CoA ligase FadD14 (fatty-acid-CoA synthetase) (fatty-acid-CoA synthase)	Rv1058, (MTV017.11), len: 543 aa. Probable fadD14,medium-chain fatty-acid-CoA synthetase, highly similar to many e.g. CAC32346.1|AL583945 putative fatty acid CoA ligase from Streptomyces coelicolor (558 aa); N-terminus of NP_419738.1|NC_002696 medium-chain-fatty-acid--CoA ligase from Caulobacter crescentus (1006 aa); Q00594|ALKK_PSEOL medium-chain-fatty-acid--CoA ligase from Pseudomonas oleovoran…
Rv1059	1182391..1183455		hypothetical protein	Rv1059, (MTV017.12), len: 354 aa. Conserved protein,similar to Rv0926c|MTCY21C12.20c hypothetical protein from Mycobacterium tuberculosis (358 aa), FASTA scores: opt: 338, E(): 1.4e-14, (33.1% identity in 363 aa overlap).
Rv1060	1183508..1183981		hypothetical protein	Rv1060, (MTV017.13), len: 157 aa. Unknown protein.
Rv1061	1184015..1184878		hypothetical protein	Rv1061, (MTV017.14), len: 287 aa. Conserved protein,similar to hypothetical proteins from various bacteria e.g. D64002|SYCSLRD_75 Synechocystis sp. PCC6803 (304 aa),FASTA scores: opt: 245, E():1.2e-09, (27.1% identity in 258 aa overlap).
Rv1062	1184883..1185740		hypothetical protein	Rv1062, (MTV017.15), len: 285 aa. Conserved hypothetical protein, some similarity to AL079356|SC6G9_10 hypothetical protein in Streptomyces coelicolor (289 aa),FASTA scores: opt: 556, E(): 1.2e-27, (39.0% identity in 287 aa overlap), and Z99111|BSUB0008_176 Bacillus subtilis (260aa), FASTA scores: opt: 163, E(): 0.0013, (27.4% identity in 179aa overlap).
Rv1063c	1185741..1186823		hypothetical protein	Rv1063c, (MTV017.16c), len: 360 aa. Conserved hypothetical protein, similar to P37053|YCHK_ECOLI hypothetical protein from Escherichia coli (314 aa), FASTA scores: opt: 487, E(): 7.2e-23, (32.7% identity in 321 aa overlap). Also partially similar to Rv3239c|MTCY20B11.14c. Belongs to the UPF0028 (SWS) family.
Rv1064c	1186904..1187323	lpqV	Possible lipoprotein LpqV	Rv1064c, (MTV017.17c), len: 139 aa. Possible lipoprotein LpqV. Has N-terminal signal sequence and appropriately positioned PS00013 Prokaryotic membrane lipoprotein lipid attachment site.
Rv1065	1187435..1188001		hypothetical protein	Rv1065, (MTV017.18), len: 188 aa. Conserved hypothetical protein, some similarity to AL0209|SC4H8_11 hypothetical protein from Streptomyces coelicolor (182 aa),FASTA scores: opt: 156, E(): 0.0011, (31.3% identity in 195 aa overlap).
Rv1066	1187998..1188393		hypothetical protein	Rv1066, (MTV017.19), len: 131 aa. Conserved hypothetical protein, strong similarity to AL0209|SC4H8.10 hypothetical protein from Streptomyces coelicolor (132 aa),FASTA scores: opt: 429, E(): 5.2e-23, (57.1% identity in 119 aa overlap).
Rv1069c	1192510..1194273		hypothetical protein	Rv1069c, (MTV017.22c), len: 587 aa. Conserved protein, hydrophobic regions in N-terminal domain. Similar in part to O07136|B1306.04C B1306.04c protein from Mycobacterium leprae (89 aa), FASTA scores: opt: 229, E(): 1.3e-07, (54.2% identity in 72 aa overlap).
Rv1070c	1194270..1195043	echA8	Probable enoyl-CoA hydratase EchA8 (enoyl hydrase) (unsaturated acyl-CoA hydratase) (crotonase)	Rv1070c, (MTV017.23c), len: 257 aa. Probable echA8,enoyl-CoA hydratase, equivalent to O07137|B1306.05c putative enoyl-CoA hydratase/isomerase from Mycobacterium leprae (257 aa), FASTA scores: opt: 1417, E(): 0, (86.4% identity in 257 aa overlap). Also highly similar to others e.g. NP_106219.1|NC_002678 enoyl CoA hydratase from Mesorhizobium loti (257 aa); L39265|RHMRPST_2 enoyl-CoA hydratase from…
Rv1071c	1195055..1196092	echA9	Possible enoyl-CoA hydratase EchA9 (enoyl hydrase) (unsaturated acyl-CoA hydratase) (crotonase)	Rv1071c, (MTV017.24c), len: 345 aa. Possible echA9,enoyl-CoA hydratase, equivalent to Y13803|B1306.06c putative enoyl-CoA hydratase/isomerase from Mycobacterium leprae (345 aa), FASTA scores: opt: 1799, E(): 0, (77.7% identity in 345 aa overlap). Also similar to many eukaryotic and prokaryotic enoyl-CoA hydratases e.g. NP_437984.1|NC_003078 putative enoyl-CoA hydratase protein from Sinorhizobium …
Rv1072	1196279..1197115		Probable conserved transmembrane protein	Rv1072, (MTV017.25), len: 278 aa. Probable conserved transmembrane protein, equivalent to O07139|B1306.07|Y13803 Protein B1306.07 from Mycobacterium leprae (220 aa), FASTA scores: opt:1032, E(): 0, (75.0% identity in 220 aa overlap); and at the C-terminal end to Q50056|U1740D Mycobacterium leprae (96 aa), FASTA scores: opt: 381, E(): 1.2e-18, (71.6% identity in 81 aa overlap). Similar to Q54192|M…
Rv1073	1197231..1198082		hypothetical protein	Rv1073, (MTV017.26), len: 283 aa. Conserved hypothetical protein, similar to several hypothetical mycobacterial proteins e.g. Rv1482c|Z79701|MTCY277.03 Mycobacterium tuberculosis (339 aa), FASTA scores: opt: 810, E(): 0, (47.4% identity in 272 aa overlap); Rv3555c|Z92774|MTCY6G11_2 Mycobacterium tuberculosis (289 aa), FASTA scores: opt: 704, E(): 0, (44.4% identity in 259 aa overlap); and Rv3517,…
Rv1074c	1198156..1199373	fadA3	Probable beta-ketoacyl CoA thiolase FadA3	Rv1074c, (MTV017.27c), len: 405 aa. Probable fadA3,beta-ketoacyl CoA thiolase, highly similar to many involved in beta-oxidation e.g. CAB89028.1|AL353870 beta-ketoadipyl-CoA thiolase from Streptomyces coelicolor (395 aa); P77525|PAAJ_ECOLI probable beta-ketoadipyl CoA thiolase from Escherichia coli (401 aa), FASTA scores: opt: 1034, E(): 5.4e-56, (43.5% identity in 416 aa overlap) and X97452 acet…
Rv1075c	1199426..1200370		Conserved exported protein	Rv1075c, (MTV017.28c), len: 314 aa. Possibly exported protein, as it contains a N-terminal signal sequence, hydrophobic domain from aa 7-25. Similar to U15183|MLU15183_2 Mycobacterium leprae cosmid B1740 (106 aa), FASTA scores: opt: 207, E(): 1.6e-06, (42.6% identity in 101 aa overlap). Also weak similarity to many glyceraldehyde-3-phosphate dehydrogenases e.g. Q41595|G3PC_TAXBA Taxus baccata (34…
Rv1076	1200767..1201660	lipU	Possible lipase LipU	Rv1076, (MTV017.29), len: 297 aa. Possible lipU,lipase, very similar to several Mycobacterium tuberculosis proteins e.g. Z95390|Rv3487c|MTCY13E12.41c (277 aa), FASTA scores: opt: 1225, E(): 0, (76.0% identity in 246 aa overlap); Rv1426c, etc. Also similar to esterases and lipases of around 300 aa e.g. Q44087 esterase precursor from Acinetobacter lwoffii esterase (303), FASTA scores: opt: 427, E()…
Rv1077	1201717..1203111	cbs	Probable cystathionine beta-synthase Cbs (serine sulfhydrase) (beta-thionase) (hemoprotein H-450)	Rv1077, (MTV017.30), len: 464 aa. Probable cbs (previously cysM2), cystathionine beta-synthase, similar throughout its length to many eukaryotic cystathionine beta-synthases e.g. P32232|CBS_RAT cystathionine beta-synthase (560 aa), FASTA scores: opt: 951, E(): 0,(40.2% identity in 450 aa overlap); also similar in N-terminal domain (aa 1 - 330) to Rv2334|MTCY98.03 CysK Mycobacterium tuberculosis (…
Rv1078	1203313..1204035	pra	Probable proline-rich antigen homolog Pra	Rv1078, (MTV017.31), len: 240 aa. Probable pra,Proline-rich antigen homolog, equivalent to X65546|MLPRAG_1 proline rich antigen from Mycobacterium leprae (249 aa),FASTA scores: opt: 1162, E(): 3.3e-30, (64.8% identity in 253 aa overlap). Has potential hydrophobic domains.
Rv1079	1204067..1205233	metB	Cystathionine gamma-synthase MetB (CGS) (O-succinylhomoserine [thiol]-lyase)	Rv1079, (MTV017.32), len: 388 aa. metB,cystathionine gamma-synthase (see citation below). P46807|METB_MYCLE cystathionine gamma-synthase from Mycobacterium leprae (388 aa), FASTA scores: opt: 2220,E(): 0, (87.3% identity in 387 aa overlap). Also similar to other Mycobacterium tuberculosis enzymes involved in methionine synthesis e.g. Rv0391 and Rv3340. Contains PS00868 Cys/Met metabolism enzymes …
Rv1080c	1205304..1205798	greA	Probable transcription elongation factor GreA (transcript cleavage factor GreA)	Rv1080c, (MTV017.33c), len: 164 aa. Probable greA,transcription elongation factor G, closest to P46808|GREA_MYCLE transcription elongation factor G from Mycobacterium leprae (202 aa), FASTA scores: opt: 1005,E(): 0, (94.5% identity in 164 aa overlap); and similar to many e.g. P21346|GREA_ECOLI from Escherichia coli (158 aa),FASTA scores: opt: 257, E(): 5.7e-10, (37.2% identity in 148 aa overlap);…
Rv1081c	1205984..1206418		Probable conserved membrane protein	Rv1081c, (MTV017.34c), len: 144 aa. Probable conserved membrane protein, with hydrophobic stretch from aa 26 - 48, highly similar to NP_302548.1|NC_002677 conserved membrane protein from Mycobacterium leprae. A core mycobacterial gene; conserved in mycobacterial strains (See Marmiesse et al., 2004). Predicted to be an outer membrane protein (See Song et al., 2008).
Rv1082	1206520..1207386	mca	Mycothiol conjugate amidase Mca (mycothiol S-conjugate amidase)	Rv1082, (MTV017.35), len: 288 aa. Mca, mycothiol conjugate amidase (see citation below), equivalent to NP_302547.1|NC_002677 conserved hypothetical protein from Mycobacterium leprae (290 aa), FASTA scores: opt: 1737,E(): 0, (86.4% identity in 287 aa overlap); and similar to Q54358|X79146 lmbE protein from Streptomyces lincolnensis (270 aa). Also similar to Rv1170|MTV005.06|MSHB GlcNAc-Ins deacety…
Rv1084	1207636..1209657		hypothetical protein	Rv1084, (MTV017.37), len: 673 aa. Conserved protein,similar to P37512|YYAL_BACSU hypothetical protein from Bacillus subtilis (689 aa), FASTA scores: opt: 1063, E() : 0, (36.5% identity in 696 aa overlap); AE0009|AE000983_10 Archaeoglobus fulgidus section 1 (642 aa), FASTA scores: opt: 1018, E(): 0, (37.2% identity in 600 aa overlap). Also similar to AE001938|AE001938_9 Deinococcus radiodurans (69…
Rv1085c	1209756..1210484		Possible hemolysin-like protein	Rv1085c, (MTV017.38c), len: 242 aa. Possible hemolysin-like protein, integral membrane protein, similar to many hemolysins, and hypothetical proteins e.g. U28375|ECU28375_49 Hypothetical protein from Escherichia coli (219 aa), FASTA scores: opt: 308, E(): 7.5e-15, (30.6% identity in 180 aa overlap); AE0011|HIAE001124_2 Hypothetical protein from Borrelia burgdorferi (233 aa),FASTA scores: opt: 305…
Rv1086	1210595..1211383		Short (C15) chain Z-isoprenyl diphosphate synthase (Z-FPP synthase) (Z-farnesyl diphosphate synthase) (Z-FPP synthetase) (Z-farnesyl diphosphate synthetase) (geranyltranstransferase) (farnesyl pyrophosphate synthetase)	Rv1086, (MTV017.39), len: 262 aa. Short (C15) chain Z-isoprenyl diphosphate synthase (see citations below),equivalent to NP_302598.1|NC_002677 possible undecaprenyl pyrophosphate synthetase from Mycobacterium leprae (262 aa), similar to many hypothetical proteins and several potential members of the upp synthase family e.g. NP_296167.1|NC_001263 undecaprenyl diphosphate synthase from Deinococcus …
Rv1087A	1214040..1214360		hypothetical protein	Rv1087A, len: 106 aa (fragment). Conserved hypothetical protein, highly similar to C-terminus of near ORF O53434|YA86_MYCTU|Rv1086|MT1118|MTV017.39 short (C15) chain Z-isoprenyl diphosphate synthase from Mycobacterium tuberculosis (262 aa), FASTA scores: opt: 200, E(): 1.1e-06, (57.9% identity in 76 aa overlap).
Rv1090	1215599..1216054	celA2b	Probable cellulase CelA2b (endo-1,4-beta-glucanase) (endoglucanase) (carboxymethyl cellulase)	Rv1090, (MTV017.43), len: 151 aa. Probable celA2b,second part of cellulase (endoglucanase), similar to C-terminus of others e.g. O08468 cellulase CEL2 from Streptomyces halstedi (377 aa), FASTA scores: opt: 554,E(): 1.2e-30, (52.0% identity in 152 aa overlap); etc. Gene appears to have been inactivated by frameshift mutations but no errors could be found that would account for this. This region i…
Rv1092c	1219248..1220186	coaA	Probable pantothenate kinase CoaA (pantothenic acid kinase)	Rv1092c, (MTV017.45c), len: 312 aa. Probable coaA,pantothenate kinase, similar to many e.g. P15044|COAA_ECOLI Escherichia coli (316 aa), FASTA scores :opt: 1079, E(): 0,(52.7% identity in 311 aa overlap). Equivalent to AL049491|MLCB1222_17 Mycobacterium leprae (312 aa) (93.6% identity in 312 aa overlap). Contains PS00017 ATP/GTP-binding site motif A (P-loop). Belongs to the pantothenate kinase fa…
Rv1093	1220574..1221854	glyA1	Serine hydroxymethyltransferase 1 GlyA1	Rv1093, (MTV017.46), len: 426 aa. glyA1, serine hydroxymethyltransferase 1, equivalent to AL049491|MLCB1222_16 from Mycobacterium leprae (426 aa),FASTA score: (89.9 % identity in 426 aa overlap). Also similar to many e.g. P34895|GLYA_HYPME hyphomicrobium methylovorum (434 aa), FASTA scores: opt: 1492, E(): 0,(56.8% identity in 419 aa overlap); etc. Belongs to the ShmT family. Note that previously…
Rv1094	1221959..1222786	desA2	Possible acyl-[acyl-carrier protein] desaturase DesA2 (acyl-[ACP] desaturase) (stearoyl-ACP desaturase)	Rv1094, (MTV017.47), len: 275 aa. Possible desA2,acyl-[acyl-carrier protein] desaturase (stearoyl-ACP desaturase), equivalent to AL049491|MLCB1222_15 from Mycobacterium leprae (275 aa), FASTA score: (78.1% identity in 274 aa overlap). Also weakly similar to plant stearoyl-acyl carrier protein desaturases, and very similar to U49839|MTV043.16C|Rv0824c enzyme desA1 from Mycobacterium tuberculosis (…
Rv1095	1222997..1224298	phoH2	Probable PHOH-like protein PhoH2 (phosphate starvation-inducible protein PSIH)	Rv1095, (MTV017.48), len: 433 aa. Probable phoH2,phoH-like protein (phosphate starvation-induced protein),probably ATP-binding protein. Equivalent to AL049491 MLCB1222_14 Mycobacterium leprae (433 aa) (92.8% identity in 432 aa overlap). Similar to many proteins described as PhoH-like e.g. Z97025|BSZ97025_12 Bacillus subtilis (442 aa), FASTA scores: opt: 605, E(): 0, (40.1% identity in 444 aa over…
Rv1096	1224385..1225260		Possible glycosyl hydrolase	Rv1096, (MTV017.49), len: 291 aa. Possible glycosyl hydrolase, possibly deacetylase or esterase. Equivalent to AL049491|MLCB1222_13 Mycobacterium leprae (291 aa) (81.3% identity in 289 aa overlap). Similar at the C-terminus to enzymes involved in carbohydrate degradation including Z99110|BSUB0007_92 endo-1,4-beta-xylanase homolog yjeA from Bacillus subtilis (467 aa), FASTA scores: opt: 418, E(): …
Rv1097c	1225263..1226144		Probable membrane glycine and proline rich protein	Rv1097c, (MTV017.50c), len: 293 aa. Probable membrane Gly-, Pro-rich protein, similar to Mycobacterium tuberculosis Rv2507|MTCY07A7. 13|Z95556 (273 aa), FASTA scores: opt: 219, E(): 0.023, (30.5% identity in 266 aa overlap); and Rv2507. Contains potential membrane spanning region (aa ~68-92).
Rv1098c	1226141..1227565	fum	Probable fumarase Fum (fumarate hydratase)	Rv1098c, (MTV017.51c), len: 474 aa. Probable fum,fumarase. Equivalent to AL049491|MLCB1222_11 Mycobacterium leprae (474 aa) (89.5 % identity in 467 aa overlap). Similar to many e.g. P14408|FUMH_RAT fumarate hydratase,mitochondrial precursor from Rattus norvegicus (507 aa),FASTA scores: opt: 1427, E(): 0, (52.3% identity in 461 aa overlap); and P05042|FUMC_ECOLI Fumarate hydratase class II from Es…
Rv1099c	1227596..1228684	glpX	Fructose 1,6-bisphosphatase GlpX	Rv1099c, (MTV017.52c), len: 362 aa. glpX, class II fructose 1,6-bisphosphatase (See Movahedzadeh et al.,2004), highly similar to P44811|GLPX_HAEIN GLPX protein homolog (believed to be involved in glycerol metabolism) (333 aa), FASTA scores: opt: 763, E():0, (46.2% identity in 327 aa overlap); and Q03224|YWJI_BACSU hypothetical protein from Bacillus subtilis (321aa), FASTA scores: opt: 1092,E(): 0…
Rv1100	1228683..1229384		hypothetical protein	Rv1100, (MTV017.53), len: 233 aa. Conserved protein,slightly similar to Rv1906c|MTCY180.12 hypothetical protein from Mycobacterium tuberculosis (156 aa), FASTA scores: opt: 122, E(): 6.9, (27.4% identity in 135 aa overlap). Equivalent to AL049491|MLCB1222_9 Mycobacterium leprae (257 aa) (63.8% identity in 257 aa overlap). A core mycobacterial gene; conserved in mycobacterial strains (See Marmiess…
Rv1101c	1229391..1230548		hypothetical protein	Rv1101c, (MTV017.54c), len: 385 aa. Conserved membrane protein, shows some similarity to other bacterial proteins e.g. P77406|PERM_ECOLI putative permease perm from Escherichia coli (353 aa), FASTA scores: opt: 287, E(): 8.8e-12, (24.9% identity in 349 aa overlap).
Rv1102c	1230660..1230971	mazF3	Toxin MazF3	Rv1102c, (MTV017.55c), len: 103 aa. MazF3, toxin,part of toxin-antitoxin (TA) operon with Rv1103c (See Pandey and Gerdes, 2005; Zhu et al., 2006), similar to Mycobacterium tuberculosis hypothetical protens e.g. Rv1942c|MTCY9F9_22 (109 aa), FASTA scores: opt: 158, E(): 3.6e-05, (33.3% identity in 93 aa overlap); Rv0659c|MTCI376_17 (102aa), opt: 140, E(): 0.00072, (40.6% identity in 69aa overlap); …
Rv1103c	1230971..1231291	mazE3	Possible antitoxin MazE3	Rv1103c, (MTV017.56c), len: 106 aa. Possible mazE3,antitoxin, part of toxin-antitoxin (TA) operon with Rv1102c (See Pandey and Gerdes, 2005; Zhu et al., 2006). Note that Zhu et al., 2006 identifies a different amino acid sequence as the possible antitoxin to Rv1102c. Similar to part of Mycobacterium tuberculosis hypothetical protein Rv2472|AL021246|MTV008_27 Mycobacterium tuberculosis (97 aa), FA…
Rv1104	1231301..1231990		Possible para-nitrobenzyl esterase (fragment)	Rv1104, (MTV017.57), len: 229 aa. Possible para-nitrobenzyl esterase (fragment; possibly first part) . Similar to the N-terminal domain of many e.g. P37967|PNBA_BACSU Bacillus subtilis (489 aa), FASTA scores: opt: 715, E(): 0, (53.4% identity in 191 aa overlap). Gene may be inactivated as a frameshift is required to obtain a product continuing in MTV017.58|Rv1105.
Rv1105	1232311..1232826		Possible para-nitrobenzyl esterase (fragment)	Rv1105, (MTV017.58), len: 171 aa. Possible para-nitrobenzyl esterase (fragment; possibly second part) . Similar to C-terminal domain of many e.g. P71048 para-nitrobenzyl esterase from Bacillus subtilis (489 aa),FASTA scores: opt: 248, E(): 2.7e-10, (32.3% identity in 167 aa overlap). Gene may be inactivated as a frameshift is required to obtain a product continuing from MTV017.57|Rv1104. Start ch…
Rv1106c	1232844..1233956		3-beta-hydroxysteroid dehydrogenase	Rv1106c, (MTV017.59c), len: 370 aa. 3-beta-hydroxysteroid dehydrogenase (see Yang et al.,2007). Equivalent to AL049491|MLCB1222_7 Mycobacterium leprae (376 aa) (75.5% identity in 375 aa overlap). Highly similar to Q03704 NAD(P)-dependent cholesterol dehydrogenase from Nocardia sp. (364 aa), FASTA scores: opt: 1789, E(): 0, (74.5% identity in 361 aa overlap). Also similar to U32426|MCU32426_1 3-be…
[truncated: 2,303 more rows]
